# Supplementary material for: Comparative Physiological and Transcriptomic Analyses Reveal Altered Fe-Deficiency Responses in Tomato Epimutant Colorless Non-ripening
Source: Front Plant Sci. 2022 Jan 21;12:796893. doi: 10.3389/fpls.2021.796893 (PMC8813752; doi:10.3389/fpls.2021.796893)
Supplement: Supplementary file 12 [file Table_6.xlsx]

## Sheet: Down-regulated DEGs in AC roots
Table S6. Down-regulated DEGs in AC roots under Fe deficiency condition.
Gene ID	AC+Fe FPKM	AC-Fe FPKM	Log2 (AC-Fe/AC+Fe)	Qvalue (AC+Fe-vs-AC-Fe)	Nr
Solyc06g063240.2	141.85	121.596	-0.195639	0.0300046	XP_004241868.1|5.4e-231|protein MANNAN SYNTHESIS-RELATED 2 isoform X1 [Solanum lycopersicum]
Solyc01g049890.2	283.173	241.843	-0.199591	0.0260202	XP_004228970.1|6.2e-153|uncharacterized protein LOC101267442 [Solanum lycopersicum]
Solyc09g018170.2	520.026	444.543	-0.20007	0.0123816	XP_004246271.1|0.0e+00|probable serine/threonine-protein kinase WNK5 [Solanum lycopersicum]
Solyc12g008590.1	853.45	726.636	-0.206207	0.00954336	XP_015061195.1|6.5e-44|profilin-1-like [Solanum pennellii]
Solyc04g007030.2	343.26	291.816	-0.207293	0.0331057	XP_004236959.1|0.0e+00|putative late blight resistance protein homolog R1A-3 [Solanum lycopersicum]
Solyc07g051850.2	706.806	598.676	-0.209344	0.0333367	XP_004243484.1|2.3e-301|cyprosin isoform X1 [Solanum lycopersicum]
Solyc09g018750.2	626.71	532.076	-0.216136	0.0110451	NP_001294932.1|5.2e-111|CBS domain-containing protein CBSX3, mitochondrial isoform 1 [Solanum lycopersicum]
Solyc09g098540.2	335.58	283.256	-0.217209	0.0347092	XP_004247978.1|8.4e-193|chitinase-like protein 1 [Solanum lycopersicum]
Solyc08g076540.2	287.633	242.936	-0.217275	0.0143217	NP_001275222.1|1.4e-142|syntaxin-like protein [Solanum tuberosum]
Solyc12g056220.1	1423.01	1199.45	-0.219601	0.0123816	NP_001274291.1|2.2e-164|aquaporin PIP1-3 [Solanum lycopersicum]
Solyc04g080580.2	71.663	60.166	-0.225111	0.0488543	XP_015074075.1|1.7e-211|uncharacterized protein LOC107018180 [Solanum pennellii]
Solyc12g006850.1	130.39	109.443	-0.225946	0.0314672	XP_016540597.1|0.0e+00|PREDICTED: potassium channel AKT1-like [Capsicum annuum]
Solyc07g065710.2	56.906	47.316	-0.226348	0.0336423	XP_004244035.1|0.0e+00|serine/threonine-protein kinase D6PK [Solanum lycopersicum]
Solyc00g082150.2	61.516	51.563	-0.226991	0.0349124	XP_024993420.1|1.4e-206|protein KINESIN LIGHT CHAIN-RELATED 1 [Cynara cardunculus var. scolymus]
Solyc08g008290.2	114.093	95.656	-0.227567	0.0343279	NP_001234113.1|9.3e-165|uncharacterized protein LOC778318 precursor [Solanum lycopersicum]
Solyc12g055720.1	56.693	47.5	-0.22815	0.0269198	XP_004252624.1|0.0e+00|protein STRUBBELIG-RECEPTOR FAMILY 6 [Solanum lycopersicum]
Solyc09g014380.2	66.09	55.2	-0.22933	0.0198268	NP_001233919.1|1.8e-293|auxin transporter-like protein 1 [Solanum lycopersicum]
Solyc05g005080.2	132.366	110.41	-0.233995	0.0413822	NP_001306054.1|0.0e+00|endoglucanase 25-like [Solanum lycopersicum]
Solyc01g010750.2	483.12	402.39	-0.237414	0.00445432	NP_001265987.1|4.3e-207|Hop-interacting protein THI113 [Solanum lycopersicum]
Solyc05g015420.2	99.833	83.113	-0.237583	0.045258	XP_004239208.1|3.3e-232|F-box protein At1g67340 [Solanum lycopersicum]
Solyc04g077440.2	53.566	44.526	-0.239099	0.0158704	NP_001352991.1|6.2e-282|squalene monooxygenase [Solanum lycopersicum]
Solyc03g007480.2	100.02	83.153	-0.239455	0.0225437	XP_004234187.1|4.6e-117|myosin IB heavy chain isoform X2 [Solanum lycopersicum]
Solyc11g005450.1	197.333	164.06	-0.239852	0.0207347	XP_004249876.1|7.0e-202|probable mediator of RNA polymerase II transcription subunit 26c [Solanum lycopersicum]
Solyc03g006140.2	54.596	45.016	-0.24265	0.0147503	XP_004234090.1|0.0e+00|neutral ceramidase 1 [Solanum lycopersicum]
Solyc00g009110.2	65.783	54.333	-0.244395	0.0291965	XP_010314903.1|0.0e+00|inositol-1,4,5-triphosphate-5-phosphatase isoform X4 [Solanum lycopersicum]
Solyc03g123740.2	85.37	70.61	-0.246722	0.00534194	NP_001334606.1|0.0e+00|protein kinase superfamily protein precursor [Solanum lycopersicum]
Solyc04g015020.2	72.336	59.79	-0.246916	0.0402628	XP_004236656.1|1.2e-163|neurofilament heavy polypeptide [Solanum lycopersicum]
Solyc05g051810.1	296.606	245.51	-0.247017	0.0236112	OIT28104.1|4.8e-20|hypothetical protein A4A49_20662 [Nicotiana attenuata]
Solyc03g007520.2	177.54	146.87	-0.24705	0.0119362	XP_004234190.1|3.8e-123|uncharacterized protein LOC101255960 [Solanum lycopersicum]
Solyc03g121960.2	29.14	24.063	-0.248576	0.0365158	XP_004235572.1|0.0e+00|phospholipid:diacylglycerol acyltransferase 1 [Solanum lycopersicum]
Solyc03g111810.2	105.55	87.1	-0.248898	0.0431762	XP_004236293.1|0.0e+00|protein SIEVE ELEMENT OCCLUSION B-like [Solanum lycopersicum]
Solyc04g078420.1	136.563	112.803	-0.248968	0.0342967	XP_004238123.1|1.5e-193|transcription factor MYB44 [Solanum lycopersicum]
Solyc03g115470.2	58.046	47.626	-0.249573	0.0419874	XP_004236003.1|9.9e-198|SNAP25 homologous protein SNAP33 [Solanum lycopersicum]
Solyc07g022910.2	41.523	34.256	-0.25028	0.00890248	XP_004242953.1|0.0e+00|protein WEAK CHLOROPLAST MOVEMENT UNDER BLUE LIGHT 1 [Solanum lycopersicum]
Solyc06g035970.2	252.73	208.45	-0.251275	0.000796146	XP_015079149.1|3.5e-264|tubulin beta-1 chain-like [Solanum pennellii]
Solyc03g118840.2	52.78	43.48	-0.252079	0.0284269	XP_004235796.1|3.3e-223|uncharacterized protein LOC101251666 [Solanum lycopersicum]
Solyc02g087870.2	26.93	22.163	-0.252449	0.0420789	NP_001234209.1|0.0e+00|ABC transporter B family member 4 [Solanum lycopersicum]
Solyc11g010200.1	282.366	232.333	-0.25359	0.0129252	AGJ98234.1|4.4e-127|PIB67 14-3-3 protein [Petunia x hybrida]
Solyc08g080940.2	208.876	171.903	-0.254034	0.00769761	XP_015085272.1|8.2e-131|probable phospholipid hydroperoxide glutathione peroxidase isoform X1 [Solanum pennellii]
Solyc06g076430.2	116.97	96.29	-0.254107	0.0169117	XP_016577749.1|3.0e-181|PREDICTED: serine/threonine-protein phosphatase PP1 isozyme 2 [Capsicum annuum]
Solyc02g030170.2	356.453	292.5	-0.254239	0.00302299	BAQ55272.1|0.0e+00|sterol side chain reductase [Solanum lycopersicum]
Solyc10g086560.1	75.616	59.773	-0.254241	0.0347082	XP_004249653.1|5.6e-148|protein FAR-RED-ELONGATED HYPOCOTYL 1-LIKE isoform X1 [Solanum lycopersicum]
Solyc07g066440.2	46.706	38.01	-0.255387	0.0166177	XP_004243980.1|0.0e+00|uncharacterized protein LOC101257191 [Solanum lycopersicum]
Solyc10g009180.2	114.37	94.016	-0.255898	0.0156841	XP_004248102.1|8.0e-177|secretory carrier-associated membrane protein 3 [Solanum lycopersicum]
Solyc02g068920.2	84.1	68.946	-0.256604	0.0206777	NP_001234755.1|0.0e+00|lecithine cholesterol acyltransferase-like protein [Solanum lycopersicum]
Solyc07g043000.2	334.573	272.293	-0.258567	0.000979376	Q00451.1|1.9e-53|RecName: Full=36.4 kDa proline-rich protein
Solyc02g072150.2	30.643	25.116	-0.258945	0.0316768	XP_006358103.1|0.0e+00|PREDICTED: probable alpha,alpha-trehalose-phosphate synthase [UDP-forming] 7 [Solanum tuberosum]
Solyc01g007320.2	46.993	38.506	-0.25993	0.01539	XP_022026268.1|0.0e+00|uncharacterized protein LOC110926959 [Helianthus annuus]
Solyc08g081190.2	4274.36	3504.06	-0.260148	0.00241202	NP_001234139.1|3.0e-164|aquaporin PIP1-5 [Solanum lycopersicum]
Solyc06g060490.2	66.67	54.57	-0.260755	0.0460955	XP_004242016.1|1.5e-152|transcription factor VIP1 [Solanum lycopersicum]
Solyc06g072580.2	207.17	169.65	-0.262026	0.00102366	XP_004241456.1|3.0e-204|pyruvate dehydrogenase E1 component subunit beta-1, mitochondrial [Solanum lycopersicum]
Solyc05g009720.2	63.72	52.046	-0.263559	0.0287317	XP_004238956.1|6.6e-234|transcription factor HHO2 [Solanum lycopersicum]
Solyc05g005200.2	80.136	65.46	-0.264115	0.0298516	XP_004238653.1|8.8e-122|uncharacterized protein LOC101247819 isoform X1 [Solanum lycopersicum]
Solyc02g092370.1	37.07	30.253	-0.264695	0.0465629	XP_004231927.1|5.3e-299|protein SHORT-ROOT [Solanum lycopersicum]
Solyc12g098790.1	268.24	222.02	-0.264887	0.0116397	XP_025884459.1|4.2e-43|extensin-2-like, partial [Solanum lycopersicum]
Solyc12g056510.1	50.576	41.253	-0.266561	0.00686587	XP_010314480.1|0.0e+00|trihelix transcription factor GT-2-like [Solanum lycopersicum]
Solyc02g021440.2	91.336	74.51	-0.26675	0.00371375	XP_004231541.1|1.6e-263|CBL-interacting serine/threonine-protein kinase 23 [Solanum lycopersicum]
Solyc01g079580.2	25.063	20.403	-0.268145	0.0377401	XP_004229402.1|0.0e+00|uncharacterized protein LOC101245693 [Solanum lycopersicum]
Solyc04g054890.2	48.116	39.18	-0.268482	0.0143732	XP_004237411.1|0.0e+00|acyl-coenzyme A oxidase 2, peroxisomal [Solanum lycopersicum]
Solyc08g079970.1	97.913	82.51	-0.270201	0.0217555	XP_019070630.1|0.0e+00|subtilisin-like protease SBT1.7 [Solanum lycopersicum]
Solyc03g111370.2	65.283	53.103	-0.270286	0.0260748	XP_004236324.2|1.1e-181|uncharacterized protein LOC101261011 [Solanum lycopersicum]
Solyc01g102700.2	81.593	66.366	-0.270602	0.00576196	XP_004230391.1|0.0e+00|probable leucine-rich repeat receptor-like protein kinase At5g49770 [Solanum lycopersicum]
Solyc10g086420.1	69.16	56.236	-0.270793	0.00951298	XP_004249610.1|3.4e-298|uncharacterized protein LOC101258910 [Solanum lycopersicum]
Solyc02g036380.2	35.9	28.44	-0.270838	0.0273708	XP_015064995.1|1.4e-174|autophagy protein 5 [Solanum pennellii]
Solyc02g072190.2	87.016	70.753	-0.271391	0.0113951	XP_004233062.1|1.3e-178|probable WRKY transcription factor 65 isoform X1 [Solanum lycopersicum]
Solyc02g077240.2	49.96	40.54	-0.27348	0.0382522	XP_009801931.1|0.0e+00|PREDICTED: pyruvate decarboxylase 1 isoform X1 [Nicotiana sylvestris]
Solyc03g113270.2	297.203	241.033	-0.275192	0.00428908	NP_001234250.2|1.2e-184|homeobox-leucine zipper protein HAT5-like [Solanum lycopersicum]
Solyc02g080200.2	447.88	362.79	-0.276351	0.00459088	XP_004232737.1|3.9e-277|pectinesterase [Solanum lycopersicum]
Solyc02g088220.2	25.686	20.793	-0.276538	0.0384568	XP_015065900.1|0.0e+00|phosphate transporter PHO1 homolog 3-like [Solanum pennellii]
Solyc12g008560.1	1400.56	1137.94	-0.276708	0.0416488	OIT19521.1|3.5e-27|hypothetical protein A4A49_42093 [Nicotiana attenuata]
Solyc04g078750.2	182.44	147.816	-0.27685	0.00323301	XP_004238140.1|5.5e-183|uncharacterized protein LOC101250111 isoform X1 [Solanum lycopersicum]
Solyc07g007600.2	255.473	206.776	-0.277666	0.00162851	XP_015081996.1|0.0e+00|pyrophosphate-energized vacuolar membrane proton pump [Solanum pennellii]
BGI_novel_G000335	31.103	25.15	-0.277679	0.036054
Solyc11g012460.1	50.65	39.08	-0.278425	0.0173588	XP_004250277.1|4.7e-116|ras-related protein RABA5a [Solanum lycopersicum]
Solyc12g009110.1	211.853	170.81	-0.281871	0.0281231	XP_004251689.1|5.5e-213|acetylserotonin O-methyltransferase [Solanum lycopersicum]
Solyc02g087770.2	78.57	63.333	-0.282173	0.020748	XP_015063696.1|4.7e-210|aldose 1-epimerase [Solanum pennellii]
Solyc07g040940.2	26.66	21.476	-0.283051	0.0474686	XP_004243743.1|0.0e+00|U-box domain-containing protein 34 isoform X1 [Solanum lycopersicum]
Solyc03g006770.2	18.916	15.233	-0.283387	0.0446351	XP_019068308.1|0.0e+00|receptor-like serine/threonine-protein kinase SD1-8 [Solanum lycopersicum]
Solyc03g095780.1	144.203	116.226	-0.283486	0.0129331	XP_004235232.1|7.1e-114|abscisic acid receptor PYL4 [Solanum lycopersicum]
Solyc06g066580.2	57.156	46.133	-0.283552	0.0201005	XP_004241741.1|2.3e-199|transcription factor bHLH68 isoform X1 [Solanum lycopersicum]
Solyc10g076510.1	26.943	21.69	-0.2842	0.0393337	XP_004249069.1|0.0e+00|pyruvate decarboxylase 1-like [Solanum lycopersicum]
Solyc01g097330.2	37.533	30.21	-0.284592	0.0150512	XP_004230097.1|6.2e-256|light-inducible protein CPRF2 [Solanum lycopersicum]
Solyc08g068700.1	215.69	173.693	-0.285294	0.00447795	NP_001234154.1|2.2e-141|N-hydroxycinnamoyl-CoA:tyramine N-hydroxycinnamoyl transferase THT7-1 [Solanum lycopersicum]
Solyc07g005120.2	36.883	30.55	-0.285515	0.0267182	XP_004242563.1|9.8e-197|uncharacterized protein LOC101258078 isoform X1 [Solanum lycopersicum]
Solyc04g078820.2	54.736	44.053	-0.285627	0.0118226	XP_004238150.1|2.2e-176|annexin D5 [Solanum lycopersicum]
Solyc12g089040.1	59.586	47.896	-0.286464	0.0311885	NP_001234745.2|3.2e-196|mature anther-specific protein LAT61 [Solanum lycopersicum]
Solyc04g008110.2	24.786	19.926	-0.28681	0.00796313	XP_004236922.1|0.0e+00|histidine kinase 4 [Solanum lycopersicum]
Solyc10g078370.1	30.083	24.146	-0.288337	0.0276701	NP_001234220.1|0.0e+00|auxin efflux carrier component 9 [Solanum lycopersicum]
Solyc04g081230.2	60.836	48.823	-0.289543	0.00474473	XP_010320418.1|2.3e-311|uncharacterized protein LOC101257070 isoform X2 [Solanum lycopersicum]
Solyc03g093380.1	17.94	14.376	-0.290149	0.0405765	XP_010318169.1|0.0e+00|putative leucine-rich repeat receptor-like protein kinase At2g19210 [Solanum lycopersicum]
Solyc07g054740.2	40.33	32.866	-0.290233	0.0354216	XP_004243312.1|1.0e-148|vesicle-associated protein 4-2 [Solanum lycopersicum]
Solyc09g009690.2	55.073	44.133	-0.29046	0.015098	XP_004246525.1|1.7e-191|probable uridine nucleosidase 1 isoform X2 [Solanum lycopersicum]
Solyc02g079220.2	138.31	110.846	-0.292504	0.000122222	NP_001234849.1|2.6e-303|hexose transporter 1 [Solanum lycopersicum]
Solyc06g051360.2	54.783	43.84	-0.293716	0.00762091	XP_004240932.1|8.4e-220|gibberellin 2-beta-dioxygenase 3 [Solanum lycopersicum]
Solyc02g094190.2	106.396	85.163	-0.294169	7.7716e-05	XP_004231775.1|0.0e+00|protein NUCLEAR FUSION DEFECTIVE 4 [Solanum lycopersicum]
Solyc07g066100.2	105.376	84.286	-0.294759	0.00558725	XP_004244004.1|1.7e-93|GPI-anchored protein LLG1 [Solanum lycopersicum]
Solyc08g068100.2	29.013	23.176	-0.294977	0.0140483	XP_004245249.1|0.0e+00|nitrate regulatory gene2 protein [Solanum lycopersicum]
Solyc01g086650.2	91.006	72.726	-0.295307	0.00307185	XP_004229594.1|6.8e-212|uncharacterized protein LOC101261158 [Solanum lycopersicum]
Solyc06g007170.2	39.076	31.18	-0.295817	0.0334487	XP_004240405.1|9.4e-259|protein PMR5 [Solanum lycopersicum]
Solyc02g083320.2	85.063	68.15	-0.295842	0.00904751	XP_004232529.1|3.0e-131|serine/arginine-rich splicing factor SR45a [Solanum lycopersicum]
Solyc04g016400.2	75.45	60.206	-0.29794	0.0105644	XP_004236582.1|2.7e-140|probable calcium-binding protein CML50 [Solanum lycopersicum]
Solyc05g006550.2	21.033	16.753	-0.297995	0.0235554	XP_004238736.1|0.0e+00|TORTIFOLIA1-like protein 4 [Solanum lycopersicum]
Solyc02g076630.1	74.723	59.596	-0.298673	0.00681162	XP_015064449.1|7.5e-20|protein DOG1-like 3 [Solanum pennellii]
Solyc02g078040.2	164.143	130.836	-0.298869	0.00820977	XP_004232891.1|1.3e-152|pistil-specific extensin-like protein [Solanum lycopersicum]
Solyc02g075630.1	90.126	72.02	-0.298885	0.0357872	XP_015066746.1|6.7e-106|UPF0183 protein At3g51130 isoform X1 [Solanum pennellii]
Solyc03g007920.2	47.823	38.096	-0.299341	0.0430469	XP_015067495.1|3.2e-162|glutaminyl-peptide cyclotransferase-like [Solanum pennellii]
Solyc08g082170.2	37.99	30.27	-0.299661	0.00526465	XP_019070782.1|7.9e-276|probable polygalacturonase isoform X1 [Solanum lycopersicum]
Solyc10g007070.2	69.606	55.44	-0.300137	0.0275344	XP_004248258.1|3.2e-156|early nodulin-like protein 2 [Solanum lycopersicum]
Solyc03g083000.2	61.483	48.936	-0.300169	0.0448985	XP_004234979.1|1.6e-237|uncharacterized protein LOC101261694 [Solanum lycopersicum]
Solyc06g073540.2	40.503	32.123	-0.300669	0.00207984	NP_001289847.1|0.0e+00|Argonaute 4B [Solanum lycopersicum]
Solyc08g078870.1	484.893	385.823	-0.301419	0.00580322	XP_004245752.1|6.8e-82|14 kDa proline-rich protein DC2.15-like [Solanum lycopersicum]
Solyc10g011820.2	36.946	29.343	-0.302084	0.0485677	PHU04956.1|6.8e-194|Delta(8)-fatty-acid desaturase [Capsicum chinense]
Solyc01g110700.2	0.72	0.57	-0.302289	0.00415207	XP_015169028.1|0.0e+00|PREDICTED: probable pre-mRNA-splicing factor ATP-dependent RNA helicase [Solanum tuberosum]
Solyc02g079190.2	99.52	78.8	-0.302958	0.00210107	XP_004232795.1|0.0e+00|protein AUXIN SIGNALING F-BOX 2 [Solanum lycopersicum]
Solyc02g080880.2	36.45	28.983	-0.303718	0.0101194	XP_004232695.1|4.9e-300|aspartic proteinase [Solanum lycopersicum]
Solyc04g054910.2	306.64	243.686	-0.30413	0.000920755	XP_004237407.1|8.2e-132|ethylene-responsive transcription factor RAP2-4 [Solanum lycopersicum]
Solyc02g090940.2	66.456	52.713	-0.304801	0.0137822	XP_004232025.1|2.4e-289|uncharacterized protein LOC101267075 [Solanum lycopersicum]
Solyc01g089980.2	57.97	46.033	-0.305308	0.013429	XP_004229736.1|3.7e-150|ELMO domain-containing protein A isoform X1 [Solanum lycopersicum]
Solyc02g071800.2	16.846	13.253	-0.305641	0.0318235	XP_010316871.2|0.0e+00|probable LRR receptor-like serine/threonine-protein kinase At1g53420 isoform X4 [Solanum lycopersicum]
Solyc02g089720.1	49.52	39.28	-0.305962	0.00208509	XP_004232103.1|0.0e+00|probable endo-1,3(4)-beta-glucanase ARB_01444 isoform X1 [Solanum lycopersicum]
Solyc12g099440.1	92.613	73.476	-0.306082	0.00198488	XP_019263551.1|0.0e+00|PREDICTED: glyoxysomal fatty acid beta-oxidation multifunctional protein MFP-a [Nicotiana attenuata]
Solyc12g095800.1	86.906	68.94	-0.306494	0.00414435	XP_004253109.1|6.3e-223|chaperone protein dnaJ 10 [Solanum lycopersicum]
Solyc07g052400.2	25.273	20.016	-0.307867	0.0190519	XP_015160835.1|0.0e+00|PREDICTED: glutamate receptor 3.4-like isoform X3 [Solanum tuberosum]
Solyc02g086970.2	39.01	30.486	-0.307892	0.0112946	XP_010316283.1|1.9e-271|aldehyde dehydrogenase family 2 member B7, mitochondrial [Solanum lycopersicum]
Solyc08g083330.2	97.716	77.316	-0.308495	0.0322352	XP_004245442.1|5.5e-242|uncharacterized protein LOC101259469 [Solanum lycopersicum]
Solyc11g005150.1	67.996	53.753	-0.308746	0.0300737	XP_004249854.1|0.0e+00|leucine-rich repeat extensin-like protein 6 [Solanum lycopersicum]
Solyc07g006110.2	17.356	13.716	-0.309759	0.0422047	XP_004242632.1|0.0e+00|probable LRR receptor-like serine/threonine-protein kinase At4g30520 [Solanum lycopersicum]
Solyc01g108300.2	39.33	31.166	-0.310075	0.04495	NP_001297051.1|7.8e-232|Myb family transcription factor [Solanum lycopersicum]
Solyc06g076820.1	236.94	187.396	-0.310403	0.00318173	XP_004241174.1|1.9e-221|uncharacterized protein LOC101259160 [Solanum lycopersicum]
Solyc05g008810.2	109.356	85.563	-0.311174	0.000331514	XP_004238889.1|2.3e-194|lipid phosphate phosphatase 2-like [Solanum lycopersicum]
Solyc03g006070.2	75.18	59.476	-0.311839	0.00217033	NP_001343199.1|1.7e-212|GSK3 kinase BIN2-like protein [Solanum lycopersicum]
Solyc09g091430.2	68.743	54.29	-0.312271	0.00297819	XP_019181288.1|4.8e-227|PREDICTED: probable pectate lyase 8 [Ipomoea nil]
Solyc10g080500.1	168.34	132.713	-0.312519	0.00714636	XP_009621805.1|1.6e-215|PREDICTED: actin-like [Nicotiana tomentosiformis]
Solyc01g006830.2	38.266	30.003	-0.312659	0.00766374	XP_004228629.1|8.4e-258|protein WVD2-like 4 [Solanum lycopersicum]
Solyc11g069470.1	44.73	35.323	-0.312774	0.00234769	XP_004251138.1|0.0e+00|homeobox-leucine zipper protein REVOLUTA [Solanum lycopersicum]
Solyc08g083060.2	22.473	17.716	-0.314048	0.0104086	XP_004245462.1|0.0e+00|metal-nicotianamine transporter YSL1 [Solanum lycopersicum]
Solyc05g052870.2	30.66	24.15	-0.314418	0.0248052	XP_004239922.1|6.3e-293|7-deoxyloganetic acid glucosyltransferase-like [Solanum lycopersicum]
Solyc06g009140.2	283.256	223.233	-0.31499	0.0329045	XP_004240547.1|8.1e-46|protein SENESCENCE-ASSOCIATED GENE 21, mitochondrial [Solanum lycopersicum]
Solyc10g055630.1	609.463	479.67	-0.315434	0.0103951	NP_001233846.2|4.4e-162|aquaporin PIP2-9 [Solanum lycopersicum]
Solyc01g107740.2	33.613	26.466	-0.315486	0.0228341	XP_004230748.1|1.2e-142|protein SRC2 homolog [Solanum lycopersicum]
Solyc05g007160.2	33.986	26.766	-0.315891	0.0062435	XP_004238778.1|1.9e-285|transcription factor MYB124 isoform X2 [Solanum lycopersicum]
Solyc04g007750.2	288.023	227.123	-0.315962	0.000656979	XP_004237029.1|7.6e-82|kirola-like [Solanum lycopersicum]
Solyc01g060180.2	105.73	83.323	-0.316416	6.33821e-05	XP_009590417.1|5.0e-300|PREDICTED: acetate/butyrate--CoA ligase AAE7, peroxisomal-like [Nicotiana tomentosiformis]
Solyc01g106780.2	42.596	33.536	-0.316833	0.00280671	XP_004230676.1|0.0e+00|pyruvate kinase isozyme A, chloroplastic [Solanum lycopersicum]
Solyc09g011880.2	43.39	34.143	-0.316904	0.00493248	XP_004246359.1|2.5e-260|protein SSUH2 homolog isoform X2 [Solanum lycopersicum]
Solyc04g007760.2	134.653	105.983	-0.317691	0.00781268	XP_004237018.1|1.9e-81|kirola [Solanum lycopersicum]
Solyc08g014130.2	152.38	119.953	-0.317859	7.31559e-05	NP_001316379.1|0.0e+00|isopropylmalate synthase [Solanum lycopersicum]
Solyc10g084280.1	91.363	70.943	-0.318563	0.00260536	XP_004249500.1|2.4e-269|protein IQ-DOMAIN 1 [Solanum lycopersicum]
Solyc01g079400.2	16.616	13.033	-0.319631	0.0436155	XP_004229386.1|0.0e+00|protein trichome birefringence-like 6 [Solanum lycopersicum]
Solyc01g008230.2	23.596	19.133	-0.319977	0.0424795	NP_001233810.1|6.8e-138|TCP transcription factor 15 [Solanum lycopersicum]
Solyc05g052760.2	103.136	80.933	-0.321398	0.00400735	NP_001234190.2|0.0e+00|PI-phospholipase C PLC3 [Solanum lycopersicum]
Solyc10g076790.1	26.316	20.616	-0.321947	0.0477406	NP_001234688.1|3.5e-292|auxin transporter-like protein 4 [Solanum lycopersicum]
Solyc06g062950.1	121.253	95.14	-0.322287	8.17415e-05	XP_010322825.1|0.0e+00|subtilisin-like protease SBT1.4 [Solanum lycopersicum]
Solyc08g006740.2	79.183	62.106	-0.322596	0.000698019	NP_001233859.1|2.8e-277|aromatic amino acid decarboxylase 2 [Solanum lycopersicum]
Solyc04g071160.2	75.243	59.006	-0.322748	0.00186151	XP_004237777.1|1.1e-192|transcription factor VIP1 [Solanum lycopersicum]
Solyc07g008140.2	106.503	83.513	-0.322793	0.00784552	XP_010323300.1|3.5e-136|cucumber peeling cupredoxin [Solanum lycopersicum]
Solyc09g020190.2	39.953	31.306	-0.323234	0.00242521	NP_001332942.1|0.0e+00|non-specific phospholipase C1-like [Solanum lycopersicum]
Solyc01g111380.2	86.88	68.023	-0.323815	0.00657951	XP_004231029.1|1.5e-77|actin-depolymerizing factor 5 [Solanum lycopersicum]
Solyc01g096020.2	48.493	37.953	-0.324925	0.00933832	XP_004229988.1|6.5e-204|E3 ubiquitin-protein ligase SINAT5 [Solanum lycopersicum]
Solyc04g079560.2	54.11	42.34	-0.325658	0.000846652	XP_004238196.1|0.0e+00|lysine histidine transporter-like 8 [Solanum lycopersicum]
Solyc07g049350.2	26.276	20.4	-0.326151	0.00166957	XP_004243517.1|0.0e+00|uncharacterized protein LOC101243727 [Solanum lycopersicum]
Solyc02g082270.2	76.976	59.683	-0.326832	0.016448	XP_025885249.1|5.0e-168|RNA-binding protein 24 isoform X1 [Solanum lycopersicum]
Solyc01g091530.2	196.23	152.936	-0.329931	0.00307629	XP_004229828.1|4.6e-232|fasciclin-like arabinogalactan protein 10 [Solanum lycopersicum]
Solyc12g098780.1	224.12	174.766	-0.330019	0.00307629	XP_025884598.1|0.0e+00|extensin-2-like, partial [Solanum lycopersicum]
Solyc12g006980.1	32.416	25.25	-0.330883	0.0102998	XP_004252054.1|0.0e+00|leucine-rich repeat extensin-like protein 4 [Solanum lycopersicum]
Solyc03g113580.1	183.073	142.396	-0.331032	0.0407498	XP_004236167.1|6.5e-121|germin-like protein subfamily T member 2 [Solanum lycopersicum]
Solyc07g054220.1	90.216	70.286	-0.33123	0.0209303	XP_004243339.1|4.4e-237|ethylene-responsive transcription factor ERF054 [Solanum lycopersicum]
Solyc10g006610.2	25.39	19.226	-0.33126	0.0171539	XP_009631635.1|7.4e-279|PREDICTED: indole-3-acetic acid-amido synthetase GH3.6-like [Nicotiana tomentosiformis]
Solyc08g078510.2	43.236	33.646	-0.331572	0.0185114	XP_004245778.1|1.3e-164|GEM-like protein 5 [Solanum lycopersicum]
Solyc04g077190.2	47.506	36.926	-0.331732	0.0465629	XP_004238054.1|0.0e+00|uncharacterized protein LOC101247815 [Solanum lycopersicum]
Solyc10g050890.1	441.713	343.99	-0.331978	0.000551182	XP_004248736.1|0.0e+00|ferredoxin--nitrite reductase, chloroplastic [Solanum lycopersicum]
Solyc10g079710.1	38.45	30.876	-0.332187	0.00660491	XP_004249225.1|1.2e-159|uncharacterized protein LOC101268817 isoform X3 [Solanum lycopersicum]
Solyc06g035920.2	79.153	61.583	-0.333814	0.00489116	XP_004240737.1|1.7e-95|remorin [Solanum lycopersicum]
Solyc03g112680.1	22.556	17.473	-0.336398	0.0384154	XP_004236228.1|0.0e+00|LRR receptor-like serine/threonine-protein kinase GSO1 [Solanum lycopersicum]
Solyc02g070880.1	61.973	47.956	-0.33688	0.000286255	XP_004233098.1|2.7e-139|transcription factor bHLH144 [Solanum lycopersicum]
Solyc04g082770.2	28.243	22.176	-0.337172	0.00447795	XP_025886692.1|3.2e-105|RNA-binding protein 24-B [Solanum lycopersicum]
Solyc03g082850.2	168.57	129.376	-0.337447	0.00126506	XP_010318039.1|5.8e-292|uncharacterized protein LOC101265711 [Solanum lycopersicum]
Solyc05g009710.2	24.376	18.856	-0.337729	0.0380639	XP_019069609.1|4.5e-207|mediator of RNA polymerase II transcription subunit 25 isoform X1 [Solanum lycopersicum]
Solyc01g106080.2	114.89	89.076	-0.338573	0.000999584	XP_015062981.1|4.3e-311|methylmalonate-semialdehyde dehydrogenase [acylating], mitochondrial [Solanum pennellii]
Solyc05g013880.1	123.386	95.59	-0.339178	0.000924285	XP_004239154.2|3.7e-245|protein JINGUBANG [Solanum lycopersicum]
Solyc01g111880.2	211.976	164.5	-0.339227	4.36538e-06	XP_004231068.1|0.0e+00|serine/threonine-protein kinase STY46 isoform X2 [Solanum lycopersicum]
Solyc01g091950.2	78.98	61.14	-0.339474	0.0262083	XP_004229866.1|0.0e+00|lysophospholipid acyltransferase LPEAT2 [Solanum lycopersicum]
Solyc11g010470.1	616.773	478.35	-0.339476	0.000484871	P93206.2|4.5e-134|RecName: Full=14-3-3 protein 1
Solyc04g058150.2	267.476	206.946	-0.339737	0.0110994	NP_001234720.1|9.0e-41|metallothionein-like protein type 2 A [Solanum lycopersicum]
Solyc01g111980.2	73.21	56.66	-0.340715	0.0022119	XP_004231077.1|0.0e+00|lysine histidine transporter-like 8 [Solanum lycopersicum]
Solyc09g011750.2	15.57	12.026	-0.340798	0.0472615	XP_006363095.1|6.2e-289|PREDICTED: probable serine/threonine-protein kinase At5g41260 [Solanum tuberosum]
Solyc04g080940.2	126.86	98.156	-0.341555	0.000640358	XP_004238311.1|1.1e-219|protein WALLS ARE THIN 1 [Solanum lycopersicum]
Solyc05g005870.2	49.166	38.04	-0.341604	0.00196206	NP_001335089.1|8.1e-210|nodulin-related MtN21 family protein [Solanum lycopersicum]
Solyc03g117670.2	61.92	48.123	-0.342098	0.0188066	XP_010318697.1|9.3e-120|protein HEADING DATE REPRESSOR 1 isoform X1 [Solanum lycopersicum]
Solyc06g063070.2	245.046	189.54	-0.342558	0.00084445	NP_001234513.1|8.9e-217|transcription factor JERF1 [Solanum lycopersicum]
Solyc04g082410.2	107.293	79.99	-0.342947	0.0151587	XP_010320455.1|1.9e-208|BTB/POZ domain-containing protein At2g30600 isoform X1 [Solanum lycopersicum]
Solyc03g113570.1	157.566	121.816	-0.343305	0.000900689	XP_004236166.1|3.9e-121|germin-like protein subfamily T member 2 [Solanum lycopersicum]
Solyc01g103430.2	66.23	51.153	-0.343581	0.00494019	XP_023927061.1|8.5e-230|shaggy-related protein kinase kappa [Quercus suber]
Solyc10g085430.1	177.763	138.22	-0.343892	6.87543e-05	XP_004249637.1|6.4e-135|prosaposin [Solanum lycopersicum]
Solyc05g013850.2	55.073	42.483	-0.344222	0.00952147	XP_004239152.1|0.0e+00|protein SIEVE ELEMENT OCCLUSION B [Solanum lycopersicum]
Solyc02g080270.2	41.45	32.02	-0.344758	0.0110886	XP_004232728.1|9.2e-150|vacuolar protein sorting-associated protein 28 homolog 2 isoform X1 [Solanum lycopersicum]
Solyc05g054930.2	10.776	8.303	-0.345072	0.0333059	XP_004239755.1|0.0e+00|myosin-3 isoform X1 [Solanum lycopersicum]
Solyc04g007640.2	45.573	35.146	-0.345139	0.0026495	XP_004236974.1|0.0e+00|U-box domain-containing protein 11 [Solanum lycopersicum]
Solyc05g053080.2	65.91	50.77	-0.345288	0.0394869	XP_004239905.1|1.7e-38|dehydrin HIRD11 [Solanum lycopersicum]
Solyc10g084970.1	80.86	62.29	-0.346658	0.0242684	XP_004249549.1|7.8e-234|uncharacterized protein LOC101266378 isoform X1 [Solanum lycopersicum]
Solyc02g070630.2	49.563	38.13	-0.348449	0.0134082	NP_001313281.1|2.5e-89|60S ribosomal protein L18a-like protein [Solanum lycopersicum]
Solyc05g052980.2	24.813	19.063	-0.349228	0.0395206	XP_004239911.1|1.5e-235|protein phosphatase 2C 37 [Solanum lycopersicum]
Solyc03g120970.2	20.286	15.54	-0.349901	0.0403305	XP_004235647.1|5.8e-220|gibberellin 2-beta-dioxygenase 2 isoform X1 [Solanum lycopersicum]
Solyc03g026020.2	88.526	68.06	-0.350153	0.00354109	XP_004234371.1|8.8e-196|heat stress transcription factor B-2a [Solanum lycopersicum]
Solyc01g104400.2	421.003	324.22	-0.350443	1.32435e-05	XP_004230515.1|1.4e-65|basic blue protein [Solanum lycopersicum]
Solyc05g041870.1	62.58	47.99	-0.35131	0.0363074	XP_010321567.1|5.3e-103|cytochrome b561 and DOMON domain-containing protein At5g47530-like [Solanum lycopersicum]
Solyc04g077140.2	19.006	14.556	-0.352775	0.0228341	XP_004238051.1|5.0e-264|uncharacterized protein LOC101246921 [Solanum lycopersicum]
Solyc03g116060.2	442.16	338.44	-0.35279	0.0127256	XP_004236040.1|1.9e-59|gibberellin-regulated protein 6 [Solanum lycopersicum]
Solyc09g075040.2	22.363	17.12	-0.353104	0.0333367	NP_001306253.1|7.1e-194|probable E3 ubiquitin-protein ligase BAH1-like 1 [Solanum lycopersicum]
Solyc11g032200.1	32.633	25.016	-0.353123	0.0136091	XP_015058901.1|3.6e-234|triacylglycerol lipase 1 [Solanum pennellii]
Solyc02g062950.2	40.11	30.713	-0.353401	0.0384154	NP_001316475.1|7.1e-200|G-box-binding protein [Solanum lycopersicum]
Solyc06g067910.2	49.31	37.706	-0.353529	0.0321464	XP_004241713.1|3.0e-216|uncharacterized protein LOC101268115 [Solanum lycopersicum]
Solyc08g083310.2	35.173	26.943	-0.354075	0.0045724	PHT57759.1|6.8e-199|Glucan endo-1,3-beta-glucosidase 11 [Capsicum baccatum]
Solyc03g116600.2	20.323	16.22	-0.354158	0.00799498	XP_004236027.1|8.2e-78|uncharacterized protein LOC101247418 [Solanum lycopersicum]
Solyc02g070210.2	59.896	45.87	-0.354679	0.00329246	XP_004233146.1|2.7e-267|patellin-4 [Solanum lycopersicum]
Solyc05g016060.2	157.246	120.636	-0.354875	0.000208461	XP_004239248.1|1.1e-36|cysteine-rich and transmembrane domain-containing protein WIH1 [Solanum lycopersicum]
Solyc12g100060.1	326.6	250.56	-0.355851	0.000912148	NP_001332859.1|5.0e-86|stress-associated protein 10 [Solanum lycopersicum]
Solyc03g005730.2	84.636	64.863	-0.35619	8.57643e-06	XP_004234053.1|8.9e-299|3-isopropylmalate dehydratase large subunit, chloroplastic [Solanum lycopersicum]
Solyc04g049920.2	107.116	81.87	-0.35686	0.00365558	XP_004237522.1|3.7e-143|probable RNA-binding protein ARP1 isoform X2 [Solanum lycopersicum]
Solyc03g082790.2	144.4	110.28	-0.3572	0.0135341	NP_001233978.1|2.1e-139|extensin-like protein Dif54 precursor [Solanum lycopersicum]
Solyc09g008430.2	41.443	31.546	-0.357524	0.0455187	XP_004246608.1|1.6e-182|E3 ubiquitin-protein ligase RZFP34 [Solanum lycopersicum]
Solyc06g076470.2	38.796	29.29	-0.358872	0.0150103	XP_004241204.1|9.8e-82|uncharacterized protein LOC101267414 isoform X1 [Solanum lycopersicum]
Solyc11g011160.1	270.73	207.18	-0.359304	0.00234884	XP_004250181.1|2.0e-90|HMG-Y-related protein A [Solanum lycopersicum]
Solyc02g077750.2	192.243	147.04	-0.359357	0.00115187	XP_015066086.1|6.6e-41|protein DEHYDRATION-INDUCED 19-like [Solanum pennellii]
Solyc04g080520.1	24.24	18.47	-0.35962	0.0267986	XP_010320396.1|0.0e+00|DNA-directed RNA polymerase II subunit RPB1 [Solanum lycopersicum]
Solyc12g099970.1	276.836	211.226	-0.360127	0.0140752	NP_001266255.2|1.2e-167|SNF1 kinase complex anchoring protein [Solanum lycopersicum]
Solyc01g102900.2	81.34	62.056	-0.360371	0.0228341	XP_004230404.1|6.5e-128|putative germin-like protein 2-1 [Solanum lycopersicum]
Solyc01g080690.2	22.016	16.82	-0.36191	0.00681901	XP_004229494.1|2.7e-281|LEC14B homolog [Solanum lycopersicum]
Solyc01g066860.2	59.13	44.97	-0.362531	0.0314687	XP_010321742.1|5.4e-85|uncharacterized protein LOC104647762 [Solanum lycopersicum]
Solyc02g092580.2	171.156	130.226	-0.363495	0.00312119	XP_004231908.1|2.9e-190|peroxidase 51 [Solanum lycopersicum]
Solyc08g083370.2	33.233	25.25	-0.363687	0.0436545	XP_004245439.1|5.8e-114|soluble inorganic pyrophosphatase PPA1-like isoform X2 [Solanum lycopersicum]
Solyc06g082240.2	26.803	20.486	-0.364055	0.00946676	XP_004242503.1|0.0e+00|laccase-3-like [Solanum lycopersicum]
Solyc09g075460.2	44.593	33.943	-0.364536	0.00164554	XP_004247394.1|2.5e-279|probable polygalacturonase [Solanum lycopersicum]
Solyc03g025170.1	61.71	46.986	-0.364705	0.000394436	NP_001234327.1|0.0e+00|GRAS10 protein [Solanum lycopersicum]
Solyc10g084320.1	25.036	19.03	-0.364898	0.0130373	XP_004249504.1|0.0e+00|subtilisin-like protease SBT1.9 [Solanum lycopersicum]
Solyc04g007050.2	81.956	62.383	-0.36494	9.87277e-05	XP_010319429.1|0.0e+00|putative late blight resistance protein homolog R1A-10 [Solanum lycopersicum]
Solyc01g098700.2	29.376	22.37	-0.365524	0.000796287	XP_004230170.1|2.6e-303|branched-chain-amino-acid aminotransferase-like protein 1 [Solanum lycopersicum]
BGI_novel_G000107	2.99	2.276	-0.365642	0.0381309
Solyc01g109600.2	56.313	42.66	-0.365719	0.00922224	XP_004230912.1|2.4e-89|BTB/POZ domain-containing protein At3g05675-like isoform X1 [Solanum lycopersicum]
Solyc01g101120.2	102.89	78.183	-0.365739	0.0159989	XP_004230354.1|3.2e-214|glucan endo-1,3-beta-glucosidase 4 [Solanum lycopersicum]
Solyc05g009890.1	25.65	19.446	-0.366636	0.0258166	XP_004238970.1|3.1e-266|aspartyl protease family protein 2 [Solanum lycopersicum]
Solyc01g095100.2	89.56	68.103	-0.366959	0.000118322	XP_004229932.1|2.3e-210|WRKY transcription factor 22 [Solanum lycopersicum]
Solyc02g083380.2	116.606	88.683	-0.368588	0.00166957	XP_004232525.1|1.1e-46|uncharacterized protein LOC101245418 [Solanum lycopersicum]
Solyc03g043710.1	27.45	20.8	-0.370386	0.00275082	AKV93716.1|0.0e+00|clade IX lectin receptor kinase [Solanum lycopersicum]
Solyc05g050120.2	275.483	208.796	-0.370694	0.000158368	XP_019191942.1|2.2e-303|PREDICTED: NADP-dependent malic enzyme-like isoform X1 [Ipomoea nil]
Solyc10g084640.1	72.116	54.59	-0.371268	0.00475959	XP_004249522.1|5.1e-132|probable acetyltransferase NATA1-like [Solanum lycopersicum]
Solyc07g045440.1	219.16	165.613	-0.372629	0.00337867	XP_010323900.1|9.0e-233|fasciclin-like arabinogalactan protein 2 [Solanum lycopersicum]
Solyc01g105480.2	16.96	12.396	-0.37299	0.0169617
Solyc12g017910.1	168.5	127.59	-0.37317	5.21171e-05	PHT89374.1|0.0e+00|Potassium transporter 4 [Capsicum annuum]
Solyc01g110000.2	28.386	21.466	-0.373186	0.00188463	PHU10707.1|0.0e+00|Beta-galactosidase 5 [Capsicum chinense]
Solyc02g082120.2	19.786	14.92	-0.373213	0.0302535	XP_004232605.1|5.6e-225|uncharacterized protein LOC101246304 [Solanum lycopersicum]
Solyc04g076880.2	1024.69	775.36	-0.373522	0.000192025	NP_001234079.2|0.0e+00|phosphoenolpyruvate carboxykinase [Solanum lycopersicum]
Solyc05g010420.1	1773.6	1314.69	-0.373899	2.49351e-09	NP_001234699.1|3.0e-208|S-adenosylmethionine decarboxylase [Solanum lycopersicum]
Solyc09g074890.1	240.043	181.776	-0.374129	0.0131583	XP_010326583.1|1.1e-61|rapid alkalinization factor [Solanum lycopersicum]
Solyc02g070180.1	56.1	42.413	-0.374593	0.000228932	XP_004233147.1|0.0e+00|berberine bridge enzyme-like 28 [Solanum lycopersicum]
Solyc01g103780.2	26.626	19.7	-0.374974	0.00464002	NP_001234831.2|1.3e-252|TCP transcription factor 11 [Solanum lycopersicum]
Solyc01g106690.2	34.78	26.24	-0.37533	0.00489621	XP_004230673.1|7.0e-255|uncharacterized protein LOC101258701 [Solanum lycopersicum]
Solyc06g054420.2	114.8	86.706	-0.375542	0.00256957	XP_010322266.1|7.0e-238|serine incorporator 3 [Solanum lycopersicum]
Solyc12g087940.1	55.52	41.816	-0.375946	0.0229581	XP_004252715.1|4.4e-257|aspartyl protease AED3 [Solanum lycopersicum]
Solyc10g005960.1	46.056	34.716	-0.376139	0.00968952	XP_004248342.1|1.4e-236|fasciclin-like arabinogalactan protein 1 [Solanum lycopersicum]
Solyc01g100710.2	93.676	70.606	-0.376672	0.0202246	XP_009796219.1|2.1e-30|PREDICTED: uncharacterized protein LOC104242818 [Nicotiana sylvestris]
Solyc01g108840.2	23.806	17.973	-0.377011	9.1406e-05	XP_004230827.1|0.0e+00|receptor protein kinase TMK1-like isoform X1 [Solanum lycopersicum]
Solyc02g094860.1	29.583	22.27	-0.377035	0.0120565	NP_001266167.1|2.6e-281|cytokinin hydroxylase-like [Solanum lycopersicum]
Solyc01g081060.2	185.943	140.19	-0.378188	0.00302299	NP_001234470.2|3.2e-207|xyloglucan endotransglucosylase-hydrolase precursor [Solanum lycopersicum]
Solyc02g080530.2	373.433	281.816	-0.3785	3.36229e-06	XP_004232712.1|3.1e-189|peroxidase 42 [Solanum lycopersicum]
Solyc11g069180.1	69.306	52.103	-0.379432	0.015811	XP_004251116.1|3.6e-237|isovaleryl-CoA dehydrogenase, mitochondrial [Solanum lycopersicum]
Solyc05g051850.2	55.486	41.76	-0.380418	0.000184221	NP_001296998.1|1.3e-294|inositol-3-phosphate synthase [Solanum lycopersicum]
Solyc08g077830.1	40.266	30.256	-0.380868	0.0133384	XP_004245828.1|3.5e-182|deoxyhypusine hydroxylase-B [Solanum lycopersicum]
Solyc10g081120.1	94.07	70.74	-0.381666	0.000503147	NP_001233925.2|0.0e+00|alpha-L-arabinofuranosidase precursor [Solanum lycopersicum]
Solyc01g108620.2	32.066	24.063	-0.383026	0.0104587	XP_004230819.1|1.5e-234|uncharacterized protein LOC101251130 [Solanum lycopersicum]
Solyc05g007180.2	27.026	20.24	-0.383639	0.00599231	NP_001296720.1|3.8e-182|jasmoni isoform 2 [Solanum lycopersicum]
Solyc02g084230.1	59.946	44.976	-0.384627	0.00204247	NP_001266243.1|8.8e-166|GAGA-binding transcriptional activator [Solanum lycopersicum]
Solyc03g044910.1	52.496	39.323	-0.384971	0.015573	XP_004234683.1|3.5e-167|elongation of fatty acids protein 3-like [Solanum lycopersicum]
Solyc01g111260.2	21.086	15.783	-0.385648	0.0144004	XP_009620255.1|5.6e-165|PREDICTED: PI-PLC X-box domain-containing protein DDB_G0293730-like [Nicotiana tomentosiformis]
Solyc11g007730.1	40.82	30.506	-0.385834	0.0258949	XP_004250013.1|1.1e-196|bark storage protein A [Solanum lycopersicum]
Solyc01g100140.2	68.96	51.7	-0.386301	0.0002875	XP_004230276.1|7.0e-124|protein DEHYDRATION-INDUCED 19 homolog 3 [Solanum lycopersicum]
Solyc06g074630.2	17.623	13.156	-0.386353	0.0384154	XP_009794211.1|2.9e-285|PREDICTED: glucomannan 4-beta-mannosyltransferase 2-like [Nicotiana sylvestris]
Solyc07g066630.2	29.086	21.77	-0.386376	0.006591	XP_004243970.1|2.3e-167|peroxisomal 2,4-dienoyl-CoA reductase [Solanum lycopersicum]
Solyc07g052980.2	192.28	143.893	-0.388939	2.47497e-05	NP_001297408.1|6.9e-179|xyloglucan endotransglycosylase/hydrolase 16 precursor [Solanum lycopersicum]
Solyc08g063000.2	14.613	11.133	-0.389117	0.0420598	XP_004245088.1|8.5e-195|nucleosome assembly protein 1;2-like [Solanum lycopersicum]
Solyc01g080170.2	32.676	24.413	-0.389436	0.00490251	XP_004229450.1|2.7e-235|hydroxymethylglutaryl-CoA lyase, mitochondrial-like [Solanum lycopersicum]
Solyc03g082780.1	23.28	17.34	-0.390064	0.00377755	XP_015063241.1|3.4e-305|receptor-like protein Cf-9 [Solanum pennellii]
Solyc02g083630.2	26.843	19.99	-0.390202	0.0329775	XP_004232504.1|6.7e-163|L-ascorbate peroxidase 3 [Solanum lycopersicum]
Solyc05g051900.2	22.386	16.69	-0.390954	0.0139802	XP_015074626.1|3.5e-270|uncharacterized protein LOC107018615 [Solanum pennellii]
Solyc06g064620.2	29.516	21.713	-0.391626	0.00224319	XP_004241885.1|0.0e+00|beta-fructofuranosidase, insoluble isoenzyme CWINV3-like [Solanum lycopersicum]
Solyc08g014340.2	253.25	189.17	-0.391867	8.28696e-06	XP_004244764.1|5.3e-216|cysteine synthase, chloroplastic/chromoplastic isoform X1 [Solanum lycopersicum]
Solyc11g007210.1	155.243	115.573	-0.392132	0.0121535	XP_004249984.1|2.4e-191|peroxidase 5 [Solanum lycopersicum]
BGI_novel_G000332	232.983	173.756	-0.393061	0.00122765
Solyc02g082140.2	22.25	16.573	-0.394341	0.00129126	XP_004232603.1|4.5e-306|galactan beta-1,4-galactosyltransferase GALS3 [Solanum lycopersicum]
Solyc04g009480.1	21.446	14.653	-0.396025	0.0152723	XP_004236822.1|8.3e-11|mediator of RNA polymerase II transcription subunit 15a isoform X2 [Solanum lycopersicum]
Solyc12g014100.1	35.196	26.123	-0.396756	0.0263712	XP_015059302.1|8.2e-283|LOW QUALITY PROTEIN: homogentisate 1,2-dioxygenase [Solanum pennellii]
Solyc04g077850.2	25.72	19.1	-0.39686	0.0104882	XP_004238092.1|4.1e-190|U-box domain-containing protein 4 [Solanum lycopersicum]
Solyc02g079390.2	83.056	61.756	-0.398782	0.000122324	XP_004232779.1|1.3e-141|uncharacterized protein LOC101248161 [Solanum lycopersicum]
Solyc10g055190.1	94.776	70.093	-0.399336	0.0223749	XP_004248664.1|2.2e-104|dirigent protein 22-like [Solanum lycopersicum]
Solyc01g111080.2	8.326	6.183	-0.400739	4.57922e-06	XP_025884613.1|8.7e-135|COBRA-like protein 1 [Solanum lycopersicum]
Solyc01g079880.2	99.15	73.48	-0.400913	0.00886363	XP_004229428.1|2.3e-129|stem-specific protein TSJT1 [Solanum lycopersicum]
BGI_novel_G000675	90.43	66.813	-0.401317	0.036698
Solyc03g025850.2	244.206	181.37	-0.401566	3.68506e-06	NP_001234231.1|2.1e-102|remorin 1 [Solanum lycopersicum]
Solyc01g102310.2	128.863	95.576	-0.40354	1.0678e-09	XP_004230369.1|0.0e+00|probable serine/threonine-protein kinase kinX isoform X1 [Solanum lycopersicum]
Solyc03g093880.2	27.286	20.15	-0.40444	0.0134556	NP_001315339.1|1.5e-161|uncharacterized protein LOC101244935 [Solanum lycopersicum]
Solyc12g010570.1	82.406	60.97	-0.405166	0.000127755	XP_004251785.1|5.7e-159|tetraspanin-8 [Solanum lycopersicum]
Solyc01g067660.2	48.22	35.66	-0.405318	0.000227647	NP_001234052.1|0.0e+00|1,4-alpha-glucan-maltohydrolase [Solanum lycopersicum]
Solyc05g005840.2	45.813	34.313	-0.405479	0.000294189	XP_004239354.1|2.5e-195|WAT1-related protein At3g28050-like isoform X1 [Solanum lycopersicum]
Solyc03g096030.2	48.2	35.48	-0.405675	0.0317034	XP_004235241.1|5.3e-282|protein ESKIMO 1 [Solanum lycopersicum]
Solyc04g010270.1	68.026	50.08	-0.405755	0.0215896	XP_004236764.1|7.5e-232|dirigent protein 24 [Solanum lycopersicum]
Solyc04g082460.2	35.96	26.543	-0.406683	0.00101649	NP_001312022.1|6.0e-288|catalase isozyme 3 [Nicotiana tabacum]
Solyc04g081020.2	25.38	18.666	-0.407078	0.0415336	XP_004238317.1|7.8e-174|B-box zinc finger protein 21 [Solanum lycopersicum]
Solyc12g094430.1	48.39	35.543	-0.409007	0.0246218	XP_004253135.1|2.2e-124|glutathione S-transferase [Solanum lycopersicum]
Solyc11g010730.1	16.656	12.25	-0.409252	0.0206469	XP_010312655.1|3.1e-291|receptor-like cytosolic serine/threonine-protein kinase RBK1 isoform X2 [Solanum lycopersicum]
Solyc12g014420.1	76.173	56.203	-0.409834	1.13826e-05	XP_004251911.1|9.2e-277|glucan endo-1,3-beta-glucosidase 13-like [Solanum lycopersicum]
Solyc04g077780.2	124.416	91.763	-0.409939	0.000178175	XP_004238086.1|3.9e-113|LIM domain-containing protein WLIM1 [Solanum lycopersicum]
Solyc04g040220.2	17.113	12.573	-0.410432	0.0178358	XP_004237330.1|1.6e-269|regulatory protein NPR5 [Solanum lycopersicum]
Solyc06g082250.1	16.606	12.86	-0.410632	0.0152656	XP_015078062.1|8.5e-93|laccase-3-like [Solanum pennellii]
Solyc02g024050.2	645.233	475.41	-0.411321	7.25598e-06	XP_004231567.1|3.7e-220|ferredoxin--NADP reductase, root-type isozyme, chloroplastic [Solanum lycopersicum]
Solyc11g073020.1	30.623	22.463	-0.411648	0.0282249	XP_004251305.1|1.0e-144|protein SODIUM POTASSIUM ROOT DEFECTIVE 2 [Solanum lycopersicum]
Solyc08g067370.1	49.323	36.23	-0.412232	0.00302299	XP_004245212.1|2.0e-251|proline-rich receptor-like protein kinase PERK8 [Solanum lycopersicum]
Solyc11g011020.1	65.673	48.26	-0.413893	9.4371e-05	XP_004250172.1|0.0e+00|probable inactive receptor kinase At1g48480 [Solanum lycopersicum]
Solyc03g006240.2	29.07	21.346	-0.41419	0.000687116	XP_004234095.1|1.5e-216|GDSL esterase/lipase At5g45910 [Solanum lycopersicum]
Solyc08g078910.1	239.286	175.503	-0.414434	0.00187946	XP_004245750.1|1.1e-70|14 kDa proline-rich protein DC2.15 [Solanum lycopersicum]
Solyc02g014170.2	22.523	16.52	-0.414617	0.0056861	XP_010315556.1|0.0e+00|sacsin isoform X1 [Solanum lycopersicum]
Solyc02g087850.1	21.566	15.773	-0.414667	0.0320587	XP_004232227.1|8.0e-253|uncharacterized protein At3g28850 [Solanum lycopersicum]
Solyc05g015300.2	145.753	107.066	-0.41478	0.000181855	XP_004239211.1|3.4e-195|BURP domain protein RD22 [Solanum lycopersicum]
Solyc01g005850.1	200.153	146.893	-0.41702	1.97785e-05	XP_015062048.1|1.7e-164|extensin-2-like isoform X1 [Solanum pennellii]
Solyc03g094000.2	60.463	44.18	-0.417076	0.0430299	XP_004235436.1|1.5e-145|light-harvesting complex-like protein 3 isotype 2, chloroplastic isoform X2 [Solanum lycopersicum]
Solyc08g077820.2	12.763	9.393	-0.417602	0.0259283	XP_015084658.1|5.4e-295|cationic amino acid transporter 6, chloroplastic-like [Solanum pennellii]
Solyc10g079700.1	76.403	56.016	-0.418078	0.000846652	XP_004249241.1|2.9e-130|two-component response regulator ORR9 [Solanum lycopersicum]
Solyc06g074230.2	33.253	24.26	-0.418207	0.0264098	XP_004242111.1|3.2e-110|casparian strip membrane protein 3-like [Solanum lycopersicum]
Solyc02g084780.2	127.77	93.51	-0.418489	0.00528657	NP_001334930.1|3.6e-187|peroxidase superfamily protein precursor [Solanum lycopersicum]
Solyc05g056450.2	13.096	9.556	-0.418621	0.0273181	XP_004239638.1|4.1e-253|aspartic proteinase nepenthesin-1 [Solanum lycopersicum]
Solyc10g055810.1	528.31	387.043	-0.418624	9.87544e-06	NP_001234403.1|5.1e-199|basic 30 kDa endochitinase precursor [Solanum lycopersicum]
Solyc02g080290.2	50.89	37.266	-0.420088	1.65639e-05	XP_010316602.1|0.0e+00|beta-glucosidase 18 [Solanum lycopersicum]
Solyc06g062920.2	14.26	10.38	-0.420661	0.046037	NP_001234561.1|3.4e-273|auxin-regulated dual specificity cytosolic kinase [Solanum lycopersicum]
Solyc04g051270.1	147.956	108.096	-0.421059	0.00136526	XP_004237488.1|2.4e-74|CASP-like protein 4D1 [Solanum lycopersicum]
Solyc10g008790.2	13.616	9.77	-0.421171	0.0442099	NP_001353811.1|1.5e-170|SUN family protein SUN28 [Solanum lycopersicum]
Solyc09g090910.1	48.483	35.403	-0.421208	0.00349844	XP_010326736.1|2.2e-161|IAA13 isoform X1 [Solanum lycopersicum]
Solyc01g107540.2	35.386	25.783	-0.421455	0.0156267	XP_004230730.1|1.6e-132|uncharacterized protein LOC101249498 [Solanum lycopersicum]
Solyc03g019890.2	11.04	8.053	-0.421669	0.0120571	NP_001234307.2|0.0e+00|beta-galactosidase, chloroplastic precursor [Solanum lycopersicum]
Solyc03g113280.2	113.41	82.513	-0.422953	0.0111849	XP_004236186.1|4.9e-134|uncharacterized protein LOC101244759 [Solanum lycopersicum]
Solyc10g086490.1	19.78	14.396	-0.424294	0.00880903	XP_004249837.1|0.0e+00|probable protein phosphatase 2C 4 [Solanum lycopersicum]
Solyc11g066520.1	26.516	19.313	-0.424622	0.00221145	XP_004250991.1|3.0e-269|serine carboxypeptidase-like 51 [Solanum lycopersicum]
Solyc01g090810.2	28.343	20.596	-0.424753	0.0235836	NP_001234859.2|8.9e-161|beta-expansin precursor [Solanum lycopersicum]
Solyc08g014000.2	107.886	78.79	-0.425508	1.482e-08	NP_001311581.1|0.0e+00|probable linoleate 9S-lipoxygenase 4 [Capsicum annuum]
Solyc09g059510.2	43.47	32.223	-0.426332	0.000221605	XP_004247071.1|1.6e-133|ethylene-responsive transcription factor-like protein At4g13040 isoform X1 [Solanum lycopersicum]
Solyc07g065530.1	57.3	41.59	-0.426431	0.0139197	XP_004244068.1|1.1e-100|flocculation protein FLO11 [Solanum lycopersicum]
Solyc10g050110.1	51.223	37.233	-0.42712	0.00299339	XP_004248758.1|6.3e-264|uncharacterized protein At4g06744-like [Solanum lycopersicum]
Solyc00g323130.2	757.306	552.826	-0.427215	9.51415e-11	XP_010319391.1|2.3e-121|kirola-like [Solanum lycopersicum]
Solyc12g098520.1	59.3	43.13	-0.427674	0.00109587	XP_019067113.1|1.2e-276|heat stress transcription factor A-5 [Solanum lycopersicum]
Solyc08g077010.1	30.04	21.743	-0.42823	0.0410537	XP_004245889.1|3.2e-168|AT-hook motif nuclear-localized protein 23 [Solanum lycopersicum]
Solyc04g079320.2	16.75	11.943	-0.428374	0.0188421	XP_010320354.1|5.5e-169|uroporphyrinogen-III synthase, chloroplastic [Solanum lycopersicum]
Solyc03g079880.2	1671.88	1219.69	-0.428752	2.20965e-12	NP_001306089.1|2.2e-59|xylem sap protein 10 kDa precursor [Solanum lycopersicum]
Solyc07g065220.1	46.266	33.53	-0.430108	0.0140531	XP_010324290.1|6.6e-88|LOW QUALITY PROTEIN: uncharacterized protein LOC101254920 [Solanum lycopersicum]
Solyc01g103530.2	26.576	19.31	-0.43013	0.000197439	XP_004230451.1|0.0e+00|leucine-rich repeat receptor-like serine/threonine-protein kinase BAM3 [Solanum lycopersicum]
Solyc05g055020.2	16.103	11.626	-0.431664	0.0363074	XP_004239743.1|1.4e-123|protein LIGHT-DEPENDENT SHORT HYPOCOTYLS 1-like [Solanum lycopersicum]
Solyc01g109700.2	29.486	21.53	-0.431854	0.00181141	NP_001335303.1|4.5e-249|basic helix-loop-helix (bHLH) DNA-binding superfamily protein [Solanum lycopersicum]
Solyc12g035230.1	11.403	8.046	-0.43222	0.0125527
Solyc07g043670.1	17.79	12.846	-0.432622	0.0209809	XP_004243893.1|5.6e-249|acylsugar acyltransferase 3-like [Solanum lycopersicum]
Solyc04g076870.2	24.213	17.53	-0.43516	0.00038482	XP_004238036.1|1.3e-303|glutamyl-tRNA reductase 1, chloroplastic [Solanum lycopersicum]
Solyc03g123620.2	33.593	24.23	-0.435576	0.00731889	XP_004235526.1|0.0e+00|pectinesterase 3 [Solanum lycopersicum]
Solyc06g036100.2	31.916	23.083	-0.437018	0.000161185	XP_004240725.1|3.9e-300|silicon efflux transporter LSI2-like isoform X1 [Solanum lycopersicum]
Solyc01g068140.2	19.67	13.84	-0.437374	0.0105983	XP_004229176.1|1.9e-275|acyl transferase 4 [Solanum lycopersicum]
Solyc02g078500.2	72.09	51.433	-0.437524	0.00167532	XP_004232850.1|2.3e-146|stem-specific protein TSJT1-like isoform X3 [Solanum lycopersicum]
Solyc06g060760.2	4216.83	3051.33	-0.43756	5.39719e-07	NP_001274703.1|7.6e-137|TIP protein [Solanum lycopersicum]
Solyc02g085120.2	56.24	40.583	-0.437889	0.00126547	XP_019241146.1|2.2e-302|PREDICTED: laccase-11-like [Nicotiana attenuata]
Solyc07g066330.2	28.73	20.733	-0.438081	0.00228134	XP_004243993.1|2.7e-203|NAC domain-containing protein 21/22 isoform X1 [Solanum lycopersicum]
Solyc04g078990.2	24.213	17.4	-0.4424	0.00366347	XP_004238159.1|0.0e+00|UDP-glucuronate:xylan alpha-glucuronosyltransferase 2-like isoform X1 [Solanum lycopersicum]
Solyc08g078670.2	65.983	47.54	-0.4435	9.714e-07	XP_019422447.1|4.5e-137|PREDICTED: probable aspartyl protease At4g16563 isoform X2 [Lupinus angustifolius]
Solyc04g050170.2	8.723	6.263	-0.443502	0.00369108	XP_004237515.1|0.0e+00|leucine-rich repeat receptor-like protein kinase PXL1 [Solanum lycopersicum]
Solyc07g054210.2	17.5	12.403	-0.443507	0.00860032	NP_001296970.1|9.8e-227|protochlorophyllide reductase [Solanum lycopersicum]
BGI_novel_G000232	232.413	167.483	-0.444268	9.27894e-07
Solyc03g115640.2	22.156	15.846	-0.444738	0.0243516	XP_004236039.1|2.2e-96|uncharacterized protein At5g01610 [Solanum lycopersicum]
Solyc02g088330.2	13.58	9.733	-0.44478	0.00622428	XP_004232198.1|0.0e+00|protein IMPAIRED IN BABA-INDUCED STERILITY 1-like [Solanum lycopersicum]
Solyc12g011440.1	94.156	67.676	-0.445777	0.000687116	XP_004251838.1|9.0e-99|60S ribosomal protein L18a-like protein [Solanum lycopersicum]
Solyc08g065940.2	165.41	118.87	-0.446523	0.00117519	XP_004245129.1|3.8e-87|zinc finger CCCH domain-containing protein 20 [Solanum lycopersicum]
Solyc03g114310.2	12.2	8.706	-0.446824	0.0306115	XP_010318911.1|5.8e-206|serine/threonine-protein kinase HT1-like [Solanum lycopersicum]
Solyc03g032010.2	33.576	24.1	-0.447136	6.90805e-05	XP_004234589.2|3.8e-285|3-hydroxy-3-methylglutaryl-coenzyme A reductase 3 [Solanum lycopersicum]
Solyc03g111970.2	18.51	13.26	-0.447139	0.00263906	XP_004236282.1|2.1e-291|cytochrome P450 71A4-like [Solanum lycopersicum]
Solyc10g084180.1	14.13	10.093	-0.447598	0.0181461	XP_004249492.1|3.6e-292|zinc finger protein JACKDAW [Solanum lycopersicum]
Solyc01g087830.1	29.876	21.676	-0.449007	0.00372894	PPD92423.1|2.4e-55|hypothetical protein GOBAR_DD10667 [Gossypium barbadense]
Solyc04g076460.2	17.87	12.743	-0.450619	0.0180041	PHT50837.1|1.6e-249|hypothetical protein CQW23_10584 [Capsicum baccatum]
Solyc08g061060.1	179.833	129.063	-0.450682	0.0005944	XP_004245324.2|1.1e-70|EG45-like domain containing protein [Solanum lycopersicum]
Solyc03g096840.2	285.936	204.48	-0.452785	0.000356913	XP_004235359.1|2.8e-64|late embryogenesis abundant protein At5g17165 isoform X1 [Solanum lycopersicum]
Solyc04g080460.2	71.59	51.253	-0.452958	1.03608e-07	XP_015074384.1|2.0e-273|sugar transporter ERD6-like 6 [Solanum pennellii]
Solyc01g103580.2	21.74	15.783	-0.454161	0.00292796	XP_004230455.1|1.1e-122|protein DMP3 [Solanum lycopersicum]
Solyc02g066960.2	22.64	16.06	-0.454504	0.0302535	XP_004233382.1|9.0e-278|UDP-glycosyltransferase 83A1-like [Solanum lycopersicum]
Solyc11g066970.1	72.636	51.496	-0.45699	0.0136918	XP_004251024.1|8.9e-89|uncharacterized protein LOC101249789 [Solanum lycopersicum]
Solyc10g055720.1	72.03	51.433	-0.457257	7.20877e-08	XP_004248640.1|0.0e+00|serine/threonine-protein kinase STY46 [Solanum lycopersicum]
Solyc04g011520.2	20.103	14.28	-0.457499	0.00868009	XP_006365700.1|1.3e-224|PREDICTED: protein kinase APK1A, chloroplastic [Solanum tuberosum]
Solyc07g065330.2	16.27	11.506	-0.45824	0.0380698	XP_019070500.1|1.1e-136|germin-like protein subfamily 3 member 4 isoform X1 [Solanum lycopersicum]
Solyc03g078620.1	88.706	63.136	-0.458429	0.000859895	XP_004235060.1|2.2e-110|uncharacterized protein LOC101261593 [Solanum lycopersicum]
Solyc04g076190.1	50.166	35.593	-0.458925	0.00313109	XP_004237984.1|6.0e-251|aspartyl protease AED3 [Solanum lycopersicum]
Solyc06g074820.2	1881.85	1340.99	-0.459521	1.12093e-07	NP_001234103.1|2.3e-139|aquaporin-like [Solanum lycopersicum]
Solyc02g065600.2	22.893	16.24	-0.460018	0.00358456	XP_004233405.1|7.2e-266|protein trichome birefringence-like 19 [Solanum lycopersicum]
Solyc12g008950.1	31.956	22.61	-0.460286	0.0288042	XP_010313758.2|3.9e-109|uncharacterized protein LOC104644831 [Solanum lycopersicum]
Solyc10g051380.1	244.106	177.28	-0.460565	8.76881e-06	RDY08823.1|8.0e-50|hypothetical protein CR513_06908, partial [Mucuna pruriens]
Solyc09g063070.2	55.036	39.1	-0.461818	0.00016554	XP_004247113.1|6.2e-152|tetraspanin-20 [Solanum lycopersicum]
Solyc12g100100.1	50.226	35.533	-0.462785	0.00516299	XP_019066846.1|2.3e-255|adhesive plaque matrix protein-like [Solanum lycopersicum]
Solyc10g039290.1	9.03	6.323	-0.46305	0.0417783	XP_004248524.1|0.0e+00|protein NRT1/ PTR FAMILY 4.5 [Solanum lycopersicum]
Solyc12g014590.1	20.35	14.32	-0.463488	0.0124547	XP_004251921.1|2.1e-147|pirin-like protein At1g50590 [Solanum lycopersicum]
Solyc04g045430.2	34.203	24.266	-0.464029	3.73892e-05	XP_010319882.1|1.4e-179|trihelix transcription factor ASR3 isoform X2 [Solanum lycopersicum]
Solyc09g005400.2	120.066	84.84	-0.464866	0.00395132	XP_015087729.1|1.1e-81|kirola-like [Solanum pennellii]
Solyc02g084790.2	92.41	65.316	-0.466724	0.00218038	XP_004232441.1|5.8e-187|peroxidase 72 [Solanum lycopersicum]
Solyc07g006750.2	55.803	39.493	-0.467004	0.000393947	XP_004243013.1|1.7e-216|transcription factor MYB36 [Solanum lycopersicum]
Solyc06g075500.2	39.2	27.74	-0.468146	1.00439e-05	XP_004241260.1|0.0e+00|protein NRT1/ PTR FAMILY 2.7-like [Solanum lycopersicum]
Solyc12g096400.1	4.713	3.323	-0.468363	0.0339308	XP_025884401.1|6.6e-30|uncharacterized protein LOC101256165 [Solanum lycopersicum]
Solyc03g114000.2	47.636	33.493	-0.468639	0.0157873	XP_004236135.1|1.1e-111|LIM domain-containing protein WLIM1 [Solanum lycopersicum]
Solyc10g086100.1	1012.74	717.79	-0.469955	7.89602e-07	XP_004249682.1|5.1e-46|trypsin inhibitor 1-like [Solanum lycopersicum]
Solyc01g100660.2	168.436	119.15	-0.469965	1.29048e-07	XP_010313623.1|1.1e-109|transcription factor bHLH149 [Solanum lycopersicum]
Solyc01g006310.2	61.93	43.64	-0.470195	0.00373952	XP_004228694.1|3.4e-188|peroxidase N-like isoform X1 [Solanum lycopersicum]
Solyc04g080420.2	14.753	10.34	-0.470814	0.0284608	XP_010320393.1|9.7e-200|jacalin-related lectin 3-like [Solanum lycopersicum]
Solyc05g012730.1	13.193	9.233	-0.473186	0.0318235	XP_004239087.2|2.7e-253|probable beta-1,4-xylosyltransferase IRX10L [Solanum lycopersicum]
Solyc01g009370.1	50.263	35.33	-0.475759	7.67411e-05	XP_004228867.1|2.6e-298|cytochrome P450 98A2-like [Solanum lycopersicum]
Solyc08g079310.2	30.846	21.43	-0.478708	0.0023781	XP_010325460.1|7.4e-303|geraniol 8-hydroxylase-like isoform X1 [Solanum lycopersicum]
Solyc01g087240.2	46.736	32.566	-0.479301	0.000938465	NP_001316048.1|2.7e-177|nuclear transcription factor Y subunit A-9 [Solanum lycopersicum]
Solyc10g084200.1	54.966	38.443	-0.480632	0.000787903	XP_010312260.1|2.0e-215|peroxidase 44-like [Solanum lycopersicum]
Solyc02g078480.2	13.48	9.393	-0.481793	0.0106523	XP_004232853.1|1.4e-228|CBS domain-containing protein CBSX5-like [Solanum lycopersicum]
Solyc03g083560.1	189.913	133.313	-0.481903	7.08682e-10	XP_004234941.1|1.7e-211|protein EXORDIUM-like 3 [Solanum lycopersicum]
Solyc10g005100.2	372.946	261.823	-0.481908	1.42211e-10	XP_004248413.1|7.0e-107|plasma membrane-associated cation-binding protein 1 [Solanum lycopersicum]
Solyc02g062510.2	23.86	16.616	-0.482342	0.0102732	XP_004233538.1|1.9e-187|peroxidase 72-like [Solanum lycopersicum]
Solyc01g095460.2	31.446	21.986	-0.482367	0.00119202	XP_025887867.1|4.3e-263|transcriptional activator TAF-1 isoform X2 [Solanum lycopersicum]
Solyc03g116480.1	13.576	9.423	-0.483721	0.0344456	XP_004236019.1|5.3e-224|F-box protein At5g49610 [Solanum lycopersicum]
Solyc09g075540.1	10.643	7.403	-0.483814	0.0207115	XP_004247532.2|0.0e+00|COBRA-like protein 7 [Solanum lycopersicum]
Solyc01g099520.2	180.876	126.05	-0.484882	0.00198174	XP_010313004.1|7.8e-60|rapid alkalinization factor [Solanum lycopersicum]
Solyc07g008110.2	75.813	52.906	-0.485354	0.00020545	NP_001234429.1|6.2e-73|dicyanin precursor [Solanum lycopersicum]
Solyc04g082060.2	67.62	47.283	-0.485452	4.49114e-06	XP_004238401.1|1.8e-241|F-box protein SKIP23 [Solanum lycopersicum]
Solyc07g053030.2	22.323	15.52	-0.485592	0.000315139	RID78916.1|7.3e-159|hypothetical protein BRARA_A01696 [Brassica rapa]
Solyc12g089370.1	33.226	23.023	-0.486417	0.0165805	XP_004252838.2|4.8e-181|peroxidase 64-like [Solanum lycopersicum]
Solyc02g088320.2	10.846	7.486	-0.48714	0.011551	XP_004232199.1|1.4e-246|uncharacterized protein LOC101246299 isoform X1 [Solanum lycopersicum]
Solyc02g083130.2	10.696	7.416	-0.487723	0.0140792	XP_004232542.1|3.3e-258|uncharacterized protein LOC101250180 [Solanum lycopersicum]
Solyc12g089360.1	11.24	7.846	-0.487951	0.0485677	XP_004252837.3|8.2e-181|peroxidase 64-like [Solanum lycopersicum]
Solyc02g086300.2	80.463	56.14	-0.488418	1.0414e-05	XP_004232334.1|1.7e-244|putative glutamine amidotransferase GAT1_2.1 [Solanum lycopersicum]
Solyc04g080760.2	80.166	55.81	-0.488967	0.000162356	XP_004238287.1|6.3e-189|peroxidase 9 [Solanum lycopersicum]
Solyc01g006580.2	133.793	93.446	-0.488984	9.68035e-10	XP_004228709.1|2.6e-186|probable inactive 2-oxoglutarate-dependent dioxygenase AOP2 [Solanum lycopersicum]
Solyc01g065510.2	47.74	33.143	-0.490126	0.00170991	RDX76229.1|4.3e-41|hypothetical protein CR513_43801, partial [Mucuna pruriens]
Solyc06g075650.2	666.94	464.123	-0.491179	1.04e-05	NP_001274695.1|8.1e-141|aquaporin TIP1-3-like [Solanum lycopersicum]
BGI_novel_G000098	10.266	7.08	-0.493547	0.0249564
BGI_novel_G000099	10.266	7.08	-0.493547	0.0249564
Solyc06g062450.2	180.483	125.623	-0.493635	1.62393e-10	XP_004241948.1|1.3e-213|putative leucine-rich repeat receptor-like protein kinase At2g19210 [Solanum lycopersicum]
Solyc11g013770.1	7.483	5.05	-0.495416	0.0150604
Solyc08g066860.2	22.28	15.433	-0.495434	0.000161624	XP_004245183.1|2.3e-239|VAN3-binding protein [Solanum lycopersicum]
Solyc04g077030.2	16.103	11.086	-0.495613	0.00787743	XP_004238047.1|0.0e+00|xylulose kinase 2-like [Solanum lycopersicum]
Solyc03g031700.2	18.126	12.556	-0.495841	0.00035657	XP_006343292.1|0.0e+00|PREDICTED: UPF0051 protein ABCI8, chloroplastic-like [Solanum tuberosum]
Solyc04g076450.1	28.626	19.823	-0.495859	0.000406187	XP_010320517.1|1.2e-262|receptor-like protein 15 [Solanum lycopersicum]
BGI_novel_G000074	145.706	101.176	-0.496588	7.98718e-06
Solyc01g106620.2	872.55	604.796	-0.498126	9.19251e-07	NP_001234358.1|1.6e-106|PR1 protein precursor [Solanum lycopersicum]
Solyc02g085000.2	12.116	8.226	-0.498391	0.002173	XP_004232426.1|5.0e-265|uncharacterized protein LOC101265088 [Solanum lycopersicum]
Solyc01g103030.2	22.996	15.846	-0.500699	0.00256191	XP_004230414.1|0.0e+00|protein NRT1/ PTR FAMILY 4.3 [Solanum lycopersicum]
Solyc05g007230.2	8.986	6.196	-0.501249	0.0010323	XP_004239381.1|0.0e+00|LRR receptor-like serine/threonine-protein kinase GSO1 [Solanum lycopersicum]
Solyc07g017570.2	176.866	122.236	-0.501756	5.80822e-06	PHU09477.1|3.6e-25|hypothetical protein BC332_21337 [Capsicum chinense]
Solyc07g053890.2	12.48	8.59	-0.50211	0.0306239	XP_004243360.1|9.1e-273|O-acyltransferase WSD1 [Solanum lycopersicum]
Solyc01g080490.2	20.316	13.906	-0.502706	0.0292931	XP_004229478.1|3.7e-97|protein DMP2-like [Solanum lycopersicum]
Solyc11g006270.1	173.4	119.83	-0.503816	1.482e-08	XP_004249924.1|2.6e-148|very-long-chain enoyl-CoA reductase [Solanum lycopersicum]
Solyc05g008400.2	18.713	12.84	-0.503881	0.00932238	XP_004238864.1|6.6e-128|repressor of RNA polymerase III transcription MAF1 homolog [Solanum lycopersicum]
Solyc12g019620.1	5.456	3.763	-0.504617	0.0152541	XP_015059891.1|0.0e+00|pleiotropic drug resistance protein 1-like [Solanum pennellii]
Solyc05g052470.2	45.52	31.353	-0.505324	0.000118171	XP_004239952.1|4.6e-141|ferritin-2, chloroplastic [Solanum lycopersicum]
Solyc01g073910.2	9.983	6.796	-0.508224	0.0421151	XP_004229348.1|4.5e-210|homeobox-leucine zipper protein HOX11-like [Solanum lycopersicum]
Solyc03g121190.2	37.616	25.846	-0.508861	5.99079e-06	XP_019241282.1|7.4e-31|PREDICTED: uncharacterized protein LOC109221269 [Nicotiana attenuata]
Solyc09g075410.2	132.716	90.793	-0.509317	0.00170222	XP_004247533.1|2.9e-115|uncharacterized protein LOC101257107 [Solanum lycopersicum]
BGI_novel_G000589	3.756	2.566	-0.509533	0.00701625
Solyc07g065230.1	120.616	82.943	-0.510177	8.74496e-06	XP_010324290.1|9.1e-106|LOW QUALITY PROTEIN: uncharacterized protein LOC101254920 [Solanum lycopersicum]
Solyc04g072900.1	118.63	81.56	-0.510255	2.21606e-06	NP_001234707.1|1.2e-150|dehydration-responsive element binding protein 3 [Solanum lycopersicum]
Solyc01g081600.2	56.443	38.616	-0.51153	0.00299339	XP_004229551.1|6.6e-63|non-specific lipid-transfer protein 1-like [Solanum lycopersicum]
Solyc01g099620.2	18.963	12.98	-0.512599	0.000909504	XP_004230232.1|0.0e+00|respiratory burst oxidase homolog protein B [Solanum lycopersicum]
Solyc08g062610.2	15.553	10.613	-0.512956	0.00361844	XP_019256968.1|9.6e-195|PREDICTED: (S)-coclaurine N-methyltransferase-like [Nicotiana attenuata]
Solyc09g014280.1	600.736	412.47	-0.513338	7.40854e-10	XP_004246337.2|1.4e-269|uncharacterized acetyltransferase At3g50280 [Solanum lycopersicum]
Solyc03g006700.2	152.176	104.213	-0.513853	8.43292e-05	XP_004234138.1|8.9e-191|suberization-associated anionic peroxidase 2-like [Solanum lycopersicum]
Solyc04g080820.2	6.166	4.186	-0.514237	0.0298061	NP_001266251.1|1.0e-308|cytokinin oxidase/dehydrogenase-like precursor [Solanum lycopersicum]
Solyc02g078660.2	17.743	12.11	-0.514793	5.41989e-05	XP_010316722.2|0.0e+00|uncharacterized protein At4g04980 [Solanum lycopersicum]
Solyc09g065540.2	91.84	62.8	-0.514859	8.48718e-05	NP_001296112.1|0.0e+00|biotin carboxyl carrier protein of acetyl-CoA carboxylase [Solanum lycopersicum]
Solyc02g071490.2	34.776	23.786	-0.514986	8.00809e-06	XP_004233005.3|6.0e-220|codeine O-demethylase-like [Solanum lycopersicum]
Solyc12g007260.1	74.876	51.046	-0.517055	0.000162335	XP_004251620.1|4.7e-175|probable xyloglucan endotransglucosylase/hydrolase protein 26 [Solanum lycopersicum]
Solyc02g082080.1	129.456	88.033	-0.517084	0.0017091	XP_004232609.1|5.3e-82|copper transporter 5 [Solanum lycopersicum]
BGI_novel_G000463	8.28	5.593	-0.517714	0.0376641
Solyc04g074310.2	69.436	47.426	-0.518189	4.63565e-07	XP_004237923.1|1.9e-175|RNA-binding protein 24-B [Solanum lycopersicum]
Solyc03g005200.2	57.223	38.85	-0.518321	0.00245449	XP_004234014.1|2.3e-92|non-specific lipid-transfer protein-like protein At2g13820 [Solanum lycopersicum]
Solyc08g079490.2	47.28	32.65	-0.519765	0.000130172	XP_004245711.1|1.2e-129|peptidyl-tRNA hydrolase ICT1, mitochondrial isoform X2 [Solanum lycopersicum]
Solyc02g067410.1	20.69	13.916	-0.521032	0.0209809	XP_004233356.1|7.8e-153|homeobox-leucine zipper protein HAT7 [Solanum lycopersicum]
Solyc08g076520.2	54.32	36.976	-0.521851	4.55667e-05	XP_004245981.1|5.1e-87|uncharacterized protein LOC101268496 [Solanum lycopersicum]
Solyc12g017960.1	148.553	100.486	-0.521884	0.0076203	XP_015166693.1|9.5e-39|PREDICTED: uncharacterized protein LOC107061619 [Solanum tuberosum]
Solyc07g052660.1	263.19	178.483	-0.522757	0.000295257	XP_006360596.1|3.8e-134|PREDICTED: uclacyanin-2-like [Solanum tuberosum]
Solyc12g005710.1	115.063	78.193	-0.523395	2.65029e-05	XP_004251506.1|7.2e-117|uclacyanin 1-like [Solanum lycopersicum]
Solyc03g083870.2	20.413	13.82	-0.524667	0.000685728	XP_004234932.2|6.4e-309|probable pectinesterase/pectinesterase inhibitor 17 [Solanum lycopersicum]
Solyc03g112340.1	43.606	29.4	-0.525201	0.0110809	XP_004236256.1|5.3e-230|E3 ubiquitin-protein ligase ATL31 [Solanum lycopersicum]
Solyc10g074900.1	196.656	133.953	-0.52582	2.71324e-15	XP_004249703.1|0.0e+00|probable LRR receptor-like serine/threonine-protein kinase At1g06840 [Solanum lycopersicum]
Solyc03g007370.2	7.69	5.186	-0.52611	0.0316768	XP_004234179.1|2.6e-288|RNA polymerase sigma factor sigE, chloroplastic/mitochondrial isoform X1 [Solanum lycopersicum]
Solyc05g007790.2	23.22	15.623	-0.527098	0.0119213	XP_004238811.1|3.2e-94|casparian strip membrane protein 2 [Solanum lycopersicum]
Solyc01g103390.2	545.81	370.086	-0.531298	3.64215e-12	NP_001233868.2|7.8e-207|12-oxophytodienoate reductase-like protein [Solanum lycopersicum]
Solyc07g042490.1	47.88	31.833	-0.533956	0.0446045	XP_004243682.1|1.0e-68|auxin-responsive protein SAUR78 [Solanum lycopersicum]
Solyc03g117420.2	179.3	120.966	-0.534359	1.20824e-05	XP_004235905.1|0.0e+00|uncharacterized protein LOC101260523 [Solanum lycopersicum]
Solyc09g008790.2	21.946	14.766	-0.53438	0.000681596	XP_004246583.1|0.0e+00|serine/threonine-protein kinase SRPK [Solanum lycopersicum]
Solyc04g054500.2	22.04	14.783	-0.5346	0.00486067	NP_001308204.1|1.3e-82|metal ion binding protein [Solanum lycopersicum]
Solyc06g083070.2	12.53	8.413	-0.535429	0.0010528	XP_006352657.1|0.0e+00|PREDICTED: fimbrin-2-like [Solanum tuberosum]
Solyc01g095850.1	10.5	6.983	-0.535569	0.0457194	XP_010315455.1|1.2e-201|putative RING-H2 finger protein ATL21A [Solanum lycopersicum]
Solyc04g074740.2	189.39	127.746	-0.535644	2.91579e-07	XP_004237949.1|4.8e-99|blue copper protein [Solanum lycopersicum]
Solyc03g093270.2	57.936	39.1	-0.535797	8.89002e-07	XP_004235168.1|1.1e-184|NADPH-dependent aldo-keto reductase, chloroplastic-like [Solanum lycopersicum]
Solyc01g106890.2	41.723	27.98	-0.536156	0.00367013	XP_004230683.1|2.2e-26|uncharacterized protein LOC101261663 [Solanum lycopersicum]
Solyc11g019910.1	34.943	23.363	-0.53624	0.0087116	XP_004250403.1|2.8e-107|pectinesterase inhibitor 4 [Solanum lycopersicum]
BGI_novel_G000281	10.563	7.056	-0.538133	0.00542017
Solyc02g079410.2	114.026	76.843	-0.538169	8.01015e-09	XP_004232777.1|5.9e-133|universal stress protein PHOS32 [Solanum lycopersicum]
Solyc09g075670.1	42.973	28.76	-0.539011	0.00312119	XP_004247378.1|4.6e-184|2-hydroxyisoflavanone dehydratase [Solanum lycopersicum]
Solyc02g088070.2	5.606	3.72	-0.539113	0.0456847	XP_004232217.1|3.9e-282|cyclic dof factor 3-like [Solanum lycopersicum]
Solyc01g073810.2	199.473	134.426	-0.539596	1.25886e-10	XP_019068254.1|4.1e-154|uncharacterized protein LOC101249296 [Solanum lycopersicum]
Solyc09g011960.1	21.103	14.083	-0.54032	0.00607099	XP_004246356.1|0.0e+00|laccase-17-like [Solanum lycopersicum]
Solyc02g092790.2	513.703	345.293	-0.541558	7.80215e-09	NP_001234443.1|1.6e-118|Arabinogalactan 1 precursor [Solanum lycopersicum]
Solyc03g117100.2	11.083	7.35	-0.541827	0.0342909	XP_004235927.1|2.6e-129|deSI-like protein At4g17486 [Solanum lycopersicum]
Solyc09g072800.2	32.713	21.916	-0.542381	2.5305e-05	XP_004247502.1|7.8e-255|protein JASON [Solanum lycopersicum]
Solyc03g093130.2	36.3	24.106	-0.543015	0.00315437	NP_001234472.1|1.4e-168|xyloglucan endotransglucosylase-hydrolase XTH3 precursor [Solanum lycopersicum]
Solyc06g064440.2	146.936	98.346	-0.544737	1.84133e-05	XP_004241916.1|1.9e-166|RING-H2 finger protein ATL7 isoform X1 [Solanum lycopersicum]
Solyc05g046130.2	105.233	70.493	-0.544992	2.38275e-06	XP_004240138.1|9.8e-85|uncharacterized protein LOC101243788 [Solanum lycopersicum]
Solyc03g123590.2	26.933	17.96	-0.545104	0.000185096	XP_004235529.1|3.5e-274|uncharacterized protein LOC101246610 isoform X1 [Solanum lycopersicum]
Solyc04g076700.2	19.03	12.67	-0.545263	0.00398033	XP_004238023.1|1.6e-67|MADS-box transcription factor 23 isoform X2 [Solanum lycopersicum]
Solyc02g091370.2	53.023	35.556	-0.545889	1.244e-08	XP_004231996.1|6.9e-281|7-deoxyloganetic acid glucosyltransferase-like isoform X1 [Solanum lycopersicum]
Solyc01g106920.2	8.123	5.403	-0.545981	0.0143217	XP_016539416.1|1.5e-289|PREDICTED: nucleobase-ascorbate transporter 4 [Capsicum annuum]
Solyc03g033330.2	25.4	17.433	-0.546129	0.000515858	XP_004234521.1|3.6e-134|NEP1-interacting protein-like 1 [Solanum lycopersicum]
Solyc07g026650.2	30.226	20.186	-0.54756	2.68468e-05	NP_001234037.1|1.7e-175|1-aminocyclopropane-1-carboxylate oxidase [Solanum lycopersicum]
Solyc10g005880.2	10.62	7.146	-0.549106	0.0275048	XP_004248301.1|4.5e-242|uridine kinase-like protein 3 [Solanum lycopersicum]
Solyc03g063480.2	25.193	16.736	-0.549123	0.0100581	XP_019251549.1|1.3e-64|PREDICTED: uncharacterized protein LOC109230515 [Nicotiana attenuata]
Solyc06g048640.1	5.13	3.366	-0.549155	0.0284373
Solyc10g008400.1	110.59	73.5	-0.549979	0.00162612	XP_004248161.1|4.6e-130|E3 ubiquitin-protein ligase RMA1H1 [Solanum lycopersicum]
Solyc06g075370.2	13.913	9.183	-0.550624	0.0162972	XP_004241265.1|2.8e-182|dof zinc finger protein DOF2.1 [Solanum lycopersicum]
Solyc10g083300.1	120.45	80.283	-0.553604	2.13588e-07	NP_001311325.1|0.0e+00|invertase 8 [Solanum lycopersicum]
Solyc04g079470.2	95.593	63.736	-0.555002	8.50682e-11	XP_004238193.1|4.1e-222|serpin-ZX [Solanum lycopersicum]
Solyc09g025270.2	26.31	17.523	-0.555197	3.87399e-09	XP_010326171.1|0.0e+00|U-box domain-containing protein 3 [Solanum lycopersicum]
Solyc12g049070.1	46.866	31.083	-0.556043	8.12794e-05	NP_001234828.1|4.0e-230|extensin-like protein Ext1 precursor [Solanum lycopersicum]
Solyc09g089550.2	6.95	4.57	-0.558108	0.0130264	XP_004247917.1|0.0e+00|uncharacterized protein LOC101258410 isoform X2 [Solanum lycopersicum]
Solyc02g079960.2	66.843	43.973	-0.558799	0.0115163	XP_004232755.1|9.1e-66|thioredoxin-like protein CXXS1 [Solanum lycopersicum]
Solyc08g082120.2	547.383	362.793	-0.56088	5.24082e-09	XP_004245528.1|2.0e-148|hornerin [Solanum lycopersicum]
Solyc09g082530.1	60.32	39.946	-0.562675	1.57185e-06	XP_020534120.1|1.5e-155|leucine-rich repeat extensin-like protein 6 [Jatropha curcas]
Solyc01g087970.2	12.343	8.123	-0.563061	0.000933517	XP_004229673.1|3.0e-301|serine carboxypeptidase-like 40 [Solanum lycopersicum]
Solyc12g057140.1	173.403	114.34	-0.563718	0.000155169	XP_015060193.1|1.8e-68|classical arabinogalactan protein 9-like [Solanum pennellii]
Solyc05g007020.2	232.5	152.71	-0.56476	2.27635e-09	NP_001234816.1|6.1e-231|LOV/LOV protein [Solanum lycopersicum]
Solyc01g094170.2	13.23	8.486	-0.565888	0.000130397	XP_004229919.1|2.8e-271|digalactosyldiacylglycerol synthase 2, chloroplastic [Solanum lycopersicum]
Solyc11g006710.1	20.373	13.413	-0.568203	7.61531e-06	XP_004250472.1|0.0e+00|cationic amino acid transporter 7, chloroplastic [Solanum lycopersicum]
Solyc07g026680.2	68.076	44.38	-0.568436	0.00255226	XP_004242968.1|8.3e-101|transcription factor MYBS3-like [Solanum lycopersicum]
Solyc03g120040.2	7.8	4.59	-0.569355	0.0317847	XP_004235717.1|3.2e-151|uncharacterized protein LOC101252763 [Solanum lycopersicum]
Solyc08g079020.2	136.193	89.66	-0.570578	6.40562e-07	XP_004245742.1|4.8e-98|adenine phosphoribosyltransferase 4 [Solanum lycopersicum]
Solyc02g062370.2	12.62	8.27	-0.570654	0.000273262	XP_010317233.1|0.0e+00|zinc finger CCCH domain-containing protein 44 isoform X2 [Solanum lycopersicum]
Solyc12g013690.1	11.163	7.283	-0.572114	0.0110809	XP_004251850.1|9.9e-232|monooxygenase 2 [Solanum lycopersicum]
Solyc10g078550.1	466.863	306.876	-0.573528	9.75085e-10	XP_009800300.1|1.1e-225|PREDICTED: glutamate dehydrogenase B-like [Nicotiana sylvestris]
Solyc04g071890.2	194.816	128.103	-0.573612	9.95527e-10	NP_001334411.1|2.6e-196|peroxidase 12 precursor [Solanum lycopersicum]
Solyc02g091670.1	19.446	12.633	-0.574341	0.0116105	XP_004231974.1|2.2e-155|uncharacterized protein LOC101251835 [Solanum lycopersicum]
Solyc06g053590.2	24.17	15.813	-0.575465	4.55667e-05	XP_004241008.1|0.0e+00|nuclear-pore anchor [Solanum lycopersicum]
Solyc01g090760.2	51.23	33.46	-0.575614	0.000109822	XP_004229778.1|2.3e-152|GATA transcription factor 4 [Solanum lycopersicum]
Solyc07g006650.2	214.733	140.75	-0.576996	1.96371e-07	XP_004242672.1|9.1e-287|xylose isomerase isoform X1 [Solanum lycopersicum]
Solyc03g114180.2	87.466	57.433	-0.577289	6.02258e-14	XP_004236114.1|5.8e-270|UDP-glycosyltransferase 90A1-like [Solanum lycopersicum]
BGI_novel_G000225	2.193	1.41	-0.578453	0.0420598
Solyc02g062650.2	47.75	31.203	-0.578637	1.83959e-06	PHU27048.1|6.3e-265|Laccase-11 [Capsicum chinense]
Solyc03g097500.2	17.23	11.21	-0.581217	0.000386615	XP_015068398.1|9.0e-246|omega-hydroxypalmitate O-feruloyl transferase-like [Solanum pennellii]
Solyc04g074730.1	536.87	349.776	-0.581656	8.33177e-07	XP_004237948.1|4.0e-65|classical arabinogalactan protein 5 [Solanum lycopersicum]
Solyc07g052510.2	1184.21	770.433	-0.584232	3.35139e-06	XP_015080677.1|5.9e-185|peroxidase 3-like [Solanum pennellii]
Solyc03g111710.2	379.646	247.243	-0.58557	5.71588e-07	XP_004236301.1|8.9e-202|BTB/POZ and TAZ domain-containing protein 1 [Solanum lycopersicum]
Solyc03g005210.2	19.933	12.883	-0.586802	0.00153562	XP_004234015.1|1.5e-116|classical arabinogalactan protein 4 [Solanum lycopersicum]
Solyc08g079980.1	6.34	4.076	-0.586912	0.0173588	XP_019070598.1|0.0e+00|subtilisin-like protease SBT1.7 [Solanum lycopersicum]
Solyc07g065250.2	18.79	12.173	-0.587513	0.000231973	XP_004244063.1|2.5e-177|probable serine/threonine-protein kinase WNK11 isoform X1 [Solanum lycopersicum]
Solyc02g087840.2	13.916	8.923	-0.588859	0.0118865	XP_004232228.2|5.7e-184|homeobox-leucine zipper protein ATHB-13 [Solanum lycopersicum]
Solyc01g108030.2	72.99	47.273	-0.589178	8.12794e-05	XP_004230774.1|0.0e+00|methylcrotonoyl-CoA carboxylase beta chain, mitochondrial [Solanum lycopersicum]
Solyc03g032040.2	102.793	66.376	-0.589646	7.56316e-15	NP_001280690.1|0.0e+00|monosaccharide-sensing protein 2-like [Solanum lycopersicum]
Solyc05g006420.2	80.146	52.12	-0.589994	2.74905e-10	XP_015076860.1|4.2e-135|two-component response regulator ARR5-like [Solanum pennellii]
BGI_novel_G000582	18.673	11.906	-0.590047	0.0366776
Solyc01g086920.2	26.09	16.88	-0.59009	2.07485e-05	XP_016537766.1|2.7e-188|PREDICTED: DNA-damage-repair/toleration protein DRT100-like [Capsicum annuum]
Solyc07g006610.2	7.376	4.64	-0.590645	0.0377401	XP_004242669.1|5.7e-224|PTI1-like tyrosine-protein kinase At3g15890 [Solanum lycopersicum]
Solyc08g079700.1	61.263	39.163	-0.591132	0.0098247	XP_010325448.1|3.0e-94|zinc finger A20 and AN1 domain-containing stress-associated protein 1 [Solanum lycopersicum]
Solyc02g077430.2	26.78	17.283	-0.593037	6.35718e-05	XP_004232942.4|2.9e-233|phospholipase A1-IIgamma [Solanum lycopersicum]
BGI_novel_G000049	5.99	3.8	-0.593434	0.048799
Solyc05g046030.2	23.506	15.153	-0.595432	0.000102181	XP_004240141.1|4.0e-185|peroxidase 3-like [Solanum lycopersicum]
Solyc02g065550.2	40.006	25.673	-0.598169	7.78347e-08	NP_001234771.2|1.5e-198|ACI19 protein [Solanum lycopersicum]
Solyc01g102290.2	554.173	359.013	-0.598684	1.05712e-18	NP_001316491.1|1.6e-25|protein RARE-COLD-INDUCIBLE 2B-like [Solanum lycopersicum]
Solyc08g079080.2	21.14	13.59	-0.598728	3.3448e-05	XP_015083954.1|0.0e+00|acid beta-fructofuranosidase 2, vacuolar [Solanum pennellii]
Solyc09g005500.2	484.076	313.07	-0.598833	1.7717e-13	XP_004246757.1|9.7e-84|MLP-like protein 28 [Solanum lycopersicum]
Solyc12g008600.1	9.426	5.98	-0.601285	0.0171278	XP_004251646.1|5.6e-246|uncharacterized protein LOC101262285 [Solanum lycopersicum]
Solyc02g071700.2	20.52	13.146	-0.602639	7.98403e-05	XP_025884895.1|2.0e-222|uncharacterized protein LOC101263269 [Solanum lycopersicum]
Solyc01g109170.2	86.9	55.76	-0.605021	6.66897e-06	NP_001334188.1|2.2e-109|WCOR413-like plant cold acclimation protein [Solanum lycopersicum]
Solyc00g072400.2	1663.38	1069.25	-0.607451	8.11137e-14	XP_004253400.1|3.6e-181|peroxidase 70 [Solanum lycopersicum]
Solyc00g098560.2	36.74	23.39	-0.607675	0.000834018	XP_010315008.2|5.9e-151|GDSL esterase/lipase At5g03980-like, partial [Solanum lycopersicum]
Solyc06g084820.1	26.433	16.886	-0.61	1.75668e-06	XP_004241763.1|4.1e-284|geraniol 8-hydroxylase [Solanum lycopersicum]
Solyc12g017870.1	101.733	65.06	-0.610221	7.90193e-08	XP_004251979.1|1.0e-208|peroxidase 5-like [Solanum lycopersicum]
Solyc05g046020.2	227.55	145.213	-0.611852	7.89458e-07	NP_001307284.1|2.6e-185|peroxidase 3 precursor [Solanum lycopersicum]
Solyc01g073700.2	48.366	30.916	-0.611909	1.44008e-08	XP_004229339.1|6.6e-300|AAA-ATPase At4g30250-like [Solanum lycopersicum]
Solyc01g087020.2	92.026	58.266	-0.613596	0.000610792	PHU30281.1|7.0e-16|hypothetical protein BC332_02374 [Capsicum chinense]
Solyc11g072570.1	23.376	14.856	-0.616314	4.56306e-06	XP_004251278.1|0.0e+00|protein NRT1/ PTR FAMILY 2.7-like [Solanum lycopersicum]
Solyc01g005880.1	67.85	43.096	-0.618037	1.48083e-06	XP_015068160.1|1.7e-176|extensin-3-like [Solanum pennellii]
Solyc01g103070.2	10.313	6.43	-0.618303	0.0260449	XP_010315477.2|6.6e-98|uncharacterized protein LOC104645466 [Solanum lycopersicum]
Solyc01g095720.2	7.186	4.526	-0.619144	0.00151602	XP_004231212.1|0.0e+00|phospholipase A1 PLIP1, chloroplastic [Solanum lycopersicum]
Solyc07g017980.1	42.02	26.423	-0.619326	0.0124155	XP_006367895.1|3.7e-49|PREDICTED: periaxin-like [Solanum tuberosum]
Solyc07g007900.1	6.196	3.69	-0.619573	0.0461909	XP_025886755.1|4.1e-128|nucleolar and coiled-body phosphoprotein 1-like [Solanum lycopersicum]
Solyc05g006050.2	40.166	25.516	-0.619954	1.65952e-07	XP_004238706.1|2.2e-191|cyclin-D1-1 [Solanum lycopersicum]
Solyc05g055870.2	20.903	13.23	-0.621438	1.86288e-05	XP_004239687.1|1.6e-179|putative F-box protein PP2-B12 [Solanum lycopersicum]
Solyc03g031890.2	161.276	102.126	-0.623034	5.73919e-06	XP_004234493.1|1.9e-113|uncharacterized protein LOC101258531 [Solanum lycopersicum]
Solyc11g012420.1	44.89	28.376	-0.62355	4.95635e-06	XP_004250273.1|4.6e-237|cytochrome b561 and DOMON domain-containing protein At5g47530 [Solanum lycopersicum]
Solyc02g068030.1	20.376	12.65	-0.625428	0.045258	XP_010317064.1|1.6e-159|uncharacterized protein LOC101250767 [Solanum lycopersicum]
Solyc07g006500.2	25.433	16.063	-0.627348	2.83759e-05	PHT75221.1|0.0e+00|Alpha,alpha-trehalose-phosphate synthase [UDP-forming] 6 [Capsicum annuum]
Solyc06g050630.2	17.703	11.123	-0.629208	8.39129e-05	XP_004240892.1|1.4e-153|arogenate dehydrogenase 1, chloroplastic [Solanum lycopersicum]
Solyc12g100080.1	63.713	40.103	-0.629753	5.6977e-06	XP_004252859.1|1.7e-200|protein PELPK1-like [Solanum lycopersicum]
Solyc08g079430.2	11.006	6.85	-0.630007	0.00727128	NP_001296994.1|0.0e+00|copper amine oxidase precursor [Solanum lycopersicum]
Solyc09g061890.2	21.773	13.65	-0.630165	0.000119474	XP_004247105.1|5.8e-264|probable pectate lyase 8 [Solanum lycopersicum]
Solyc02g084630.2	9.773	6.07	-0.630281	0.0125339	NP_001311309.1|8.5e-126|TDR6 transcription factor [Solanum lycopersicum]
Solyc05g006990.2	31.743	20.06	-0.631238	3.77663e-10	XP_004238765.1|0.0e+00|protein NRT1/ PTR FAMILY 4.6-like [Solanum lycopersicum]
Solyc12g077370.1	64.686	40.72	-0.632696	1.23792e-06	XP_004252694.1|4.6e-125|CBL-interacting serine/threonine-protein kinase 5-like [Solanum lycopersicum]
Solyc02g084800.2	173.37	109.353	-0.63408	6.60111e-13	XP_004232440.1|8.9e-165|peroxidase 72 [Solanum lycopersicum]
Solyc08g082440.2	6.716	4.103	-0.63593	0.0430299	XP_004245510.1|3.0e-204|UDP-glucose 4-epimerase GEPI48 [Solanum lycopersicum]
Solyc01g094700.2	13.706	8.556	-0.635996	0.000349886	PHU09582.1|2.3e-279|Glycerol-3-phosphate 2-O-acyltransferase 4 [Capsicum chinense]
BGI_novel_G000177	3.613	2.23	-0.636821	0.032417
Solyc07g055990.2	66.296	41.303	-0.637997	0.000148468	XP_004243230.1|4.0e-171|probable xyloglucan endotransglucosylase/hydrolase protein 16 [Solanum lycopersicum]
Solyc10g017960.1	35.283	22	-0.638182	0.000150956	XP_004248570.1|6.6e-169|F-box protein PP2-A13 [Solanum lycopersicum]
Solyc07g041550.2	10.51	6.536	-0.638763	0.00112745	XP_004243718.1|6.0e-234|protein CTR9 homolog [Solanum lycopersicum]
Solyc11g045410.1	14.11	8.533	-0.638917	0.0107912	XP_025884148.1|1.6e-43|uncharacterized protein LOC101248543 [Solanum lycopersicum]
Solyc01g105770.2	41.676	26.116	-0.639122	9.62852e-08	XP_004231361.1|6.3e-236|protein PELPK1-like [Solanum lycopersicum]
Solyc12g089240.1	31.183	19.426	-0.641019	8.24618e-05	XP_004252795.1|2.1e-192|B-box zinc finger protein 20 [Solanum lycopersicum]
Solyc02g087520.2	22.46	13.856	-0.645211	0.0021192	XP_004233691.2|5.1e-163|thaumatin-like protein [Solanum lycopersicum]
Solyc10g048060.1	500.006	311.49	-0.645451	2.89668e-07	PHT25004.1|1.2e-73|hypothetical protein CQW23_35343 [Capsicum baccatum]
Solyc09g007790.1	29.413	18.1	-0.646916	0.00670609	XP_004246659.1|6.4e-86|uncharacterized protein LOC101246954 [Solanum lycopersicum]
Solyc06g064940.2	215.873	135.063	-0.647163	1.55699e-20	NP_001309129.1|0.0e+00|patellin-3-like [Solanum lycopersicum]
Solyc11g067300.1	7.49	4.703	-0.648269	9.36172e-05	XP_010313352.1|0.0e+00|ABC transporter B family member 21-like isoform X1 [Solanum lycopersicum]
Solyc10g079770.1	48.783	30.393	-0.648523	8.8005e-09	XP_004249208.1|1.6e-254|triacylglycerol lipase SDP1 [Solanum lycopersicum]
Solyc03g114750.2	13.153	8.043	-0.651191	0.00684483	XP_004236076.1|2.2e-143|uncharacterized protein LOC101262502 [Solanum lycopersicum]
Solyc03g115960.2	7.72	4.71	-0.651584	0.014248	XP_004236009.1|6.1e-213|GDSL esterase/lipase At1g74460 [Solanum lycopersicum]
Solyc04g016430.2	5.566	3.403	-0.651822	0.00799917	NP_001275030.1|0.0e+00|cytokinin oxidase/dehydrogenase 1 precursor [Solanum tuberosum]
Solyc03g114710.2	5.893	3.56	-0.652809	0.0317847	XP_004236081.1|7.8e-232|UDP-glycosyltransferase 89B2 [Solanum lycopersicum]
Solyc05g006030.2	25.65	15.84	-0.653434	6.35718e-05	XP_004238705.1|6.7e-89|uncharacterized protein LOC101263113 [Solanum lycopersicum]
Solyc01g059980.2	11.706	7.133	-0.655163	0.025338	NP_001234805.1|8.1e-209|glucan endo-1,3-beta-glucosidase B precursor [Solanum lycopersicum]
Solyc11g051160.1	289.146	179.86	-0.656052	4.58158e-25	XP_004250845.1|0.0e+00|patellin-3-like [Solanum lycopersicum]
Solyc09g082900.2	7.513	4.6	-0.657066	0.00118263	XP_004247679.1|0.0e+00|uncharacterized protein LOC101255536 [Solanum lycopersicum]
Solyc07g065380.2	13.836	8.473	-0.657235	0.000901844	NP_001234349.1|1.6e-198|zinc transporter-like precursor [Solanum lycopersicum]
Solyc04g071120.2	30.14	18.243	-0.659177	1.33837e-06	XP_004237772.1|0.0e+00|serine/threonine-protein kinase STY46-like [Solanum lycopersicum]
Solyc02g085110.2	47.506	29.16	-0.661149	3.08392e-05	XP_019241146.1|3.9e-304|PREDICTED: laccase-11-like [Nicotiana attenuata]
Solyc09g065430.2	41.936	25.803	-0.663269	8.17901e-07	XP_010326386.1|2.3e-99|protein YLS3 isoform X2 [Solanum lycopersicum]
Solyc08g079190.1	73.15	44.103	-0.663905	0.00691729	XP_004245730.1|1.2e-75|14 kDa proline-rich protein DC2.15 [Solanum lycopersicum]
Solyc09g011000.2	16.28	9.783	-0.664038	0.0200204	OMO91384.1|5.3e-148|Multicopper oxidase, type 1 [Corchorus olitorius]
Solyc01g111660.2	353.546	217.84	-0.66423	1.19147e-10	NP_001266257.2|3.7e-161|plasmamembrane intrinsic protein 2.8 [Solanum lycopersicum]
Solyc02g014730.2	4	2.386	-0.669474	0.0316768	XP_004231497.1|0.0e+00|cytochrome P450 86B1 [Solanum lycopersicum]
Solyc03g119180.1	107.783	65.51	-0.669722	0.00149569	OIT31885.1|3.5e-26|hypothetical protein A4A49_27854 [Nicotiana attenuata]
Solyc06g073580.2	58.913	35.926	-0.670931	3.50543e-05	XP_004241384.1|1.0e-205|hyoscyamine 6-dioxygenase [Solanum lycopersicum]
Solyc09g014350.2	6.116	3.696	-0.671864	0.00223781	NP_001315360.1|5.0e-291|glycerol-3-phosphate 2-O-acyltransferase 6 [Solanum lycopersicum]
Solyc12g043150.1	5.973	3.583	-0.672429	0.0114044	XP_004252492.1|9.4e-296|uncharacterized protein LOC101252964 [Solanum lycopersicum]
Solyc06g050130.2	29.716	18.173	-0.672978	7.327e-08	XP_010322133.1|3.5e-256|alpha-galactosidase 3 [Solanum lycopersicum]
Solyc01g105310.2	19.35	11.706	-0.674834	0.000477832	NP_001307428.1|7.7e-217|metacaspase 2 [Solanum lycopersicum]
Solyc04g014330.1	109.266	66.746	-0.675204	4.88756e-05	XP_010319535.1|6.2e-56|protein PELPK2-like [Solanum lycopersicum]
Solyc10g081730.1	46.696	28.523	-0.677699	8.91305e-12	XP_025883522.1|1.6e-243|protein WVD2-like 4 [Solanum lycopersicum]
Solyc01g095750.2	10.25	6.213	-0.678557	4.0394e-05	XP_019188238.1|0.0e+00|PREDICTED: long chain acyl-CoA synthetase 4-like [Ipomoea nil]
Solyc01g107820.2	12.713	7.706	-0.679751	2.38216e-05	NP_001315561.1|1.7e-275|scopoletin glucosyltransferase [Solanum lycopersicum]
Solyc08g079150.1	20.976	12.47	-0.681131	0.0171539	XP_004245734.1|1.3e-89|auxin-responsive protein SAUR36-like [Solanum lycopersicum]
Solyc01g099050.2	7.293	4.343	-0.682	0.00881418	XP_004230198.1|2.3e-226|GDSL esterase/lipase At5g03980 [Solanum lycopersicum]
Solyc05g052890.2	46.24	27.496	-0.682069	0.00687434	XP_004239920.1|2.9e-78|uncharacterized protein LOC101251381 [Solanum lycopersicum]
Solyc09g074850.2	21.333	12.916	-0.68223	0.000242184	XP_004247442.2|3.2e-118|glutathione S-transferase PARB [Solanum lycopersicum]
Solyc05g051240.1	21.07	12.576	-0.682576	0.00531863	XP_004240035.1|5.0e-261|aspartic proteinase PCS1-like [Solanum lycopersicum]
Solyc02g078380.2	24.69	14.76	-0.68407	0.00495748	XP_004232863.1|2.0e-145|stem-specific protein TSJT1 [Solanum lycopersicum]
Solyc02g079330.2	7.536	4.483	-0.685212	0.000665295	XP_009790593.1|4.0e-213|PREDICTED: equilibrative nucleotide transporter 3-like isoform X1 [Nicotiana sylvestris]
Solyc10g012240.2	15.533	9.213	-0.686146	0.0128112	XP_004248050.1|5.0e-104|ubiquitin-conjugating enzyme E2-23 kDa [Solanum lycopersicum]
Solyc02g082760.2	395.826	241.153	-0.686203	1.83388e-27	XP_019232111.1|4.6e-292|PREDICTED: catalase isozyme 1 [Nicotiana attenuata]
Solyc04g082200.2	1299.07	790.713	-0.687552	4.49568e-26	NP_001316365.1|2.0e-112|dehydrin [Solanum lycopersicum]
Solyc06g043080.2	4.106	2.33	-0.687768	0.0428672	XP_019069758.1|2.1e-59|uncharacterized protein LOC109120431 [Solanum lycopersicum]
Solyc02g084960.1	12.41	7.36	-0.688442	0.0103214	XP_010316386.1|1.4e-135|uncharacterized protein LOC104645741 [Solanum lycopersicum]
Solyc03g113090.2	23.286	14.01	-0.689847	1.05346e-05	XP_010318969.1|8.9e-200|uncharacterized protein LOC101252677 [Solanum lycopersicum]
Solyc11g069430.1	3573.31	2170.82	-0.689901	3.5987e-25	NP_001289846.2|1.1e-163|aquaporin PIP2-6 isoform 1 [Solanum lycopersicum]
Solyc06g082590.1	37.19	22.166	-0.689947	8.57643e-06	NP_001233991.1|3.2e-140|pathogenesis-related genes transcriptional activator PTI6 [Solanum lycopersicum]
Solyc07g047740.2	97.053	58.386	-0.690599	2.37223e-06	NP_001234644.2|5.7e-187|peroxidase precursor [Solanum lycopersicum]
Solyc05g007880.2	3.376	1.97	-0.693026	0.0404462	XP_004238821.1|1.4e-263|cyclic dof factor 1 isoform X1 [Solanum lycopersicum]
Solyc02g077000.2	26.08	15.686	-0.693398	5.23564e-07	XP_004232965.1|2.0e-231|phospholipase A1-IIgamma [Solanum lycopersicum]
BGI_novel_G000667	2.486	1.46	-0.696311	0.0195017
BGI_novel_G000637	6.47	3.773	-0.698291	0.0152541
Solyc12g057160.1	40.45	23.863	-0.700394	0.00607099	XP_004252525.1|4.0e-65|classical arabinogalactan protein 5 [Solanum lycopersicum]
Solyc10g075100.1	54.753	32.323	-0.700668	0.00243728	NP_001234735.1|2.6e-60|non-specific lipid transfer protein precursor [Solanum lycopersicum]
Solyc02g071060.2	4.993	2.903	-0.701015	0.0249564	XP_004233090.1|2.6e-222|purine permease 21-like [Solanum lycopersicum]
Solyc03g006130.2	33.616	20.223	-0.701143	1.92045e-15	XP_004234089.1|0.0e+00|protein MALE DISCOVERER 2-like [Solanum lycopersicum]
Solyc08g005560.2	23.54	14.196	-0.702645	4.83073e-07	NP_001308580.1|8.9e-257|transglutaminase-like and tetratricopeptide repeat-containing protein isoform 2 [Solanum lycopersicum]
Solyc04g005620.2	50.65	30.17	-0.705335	2.89353e-06	XP_004237043.1|2.4e-95|casparian strip membrane protein 2-like [Solanum lycopersicum]
Solyc04g077220.2	26.32	15.636	-0.70767	2.20238e-05	XP_004238055.1|3.2e-149|homeobox-leucine zipper protein HAT22-like [Solanum lycopersicum]
Solyc12g038680.1	42.796	25.113	-0.70788	0.0013645	XP_022872443.1|2.9e-52|uncharacterized protein LOC111391446 [Olea europaea var. sylvestris]
Solyc08g061560.2	4.306	2.543	-0.708939	0.000278003	XP_004245043.1|0.0e+00|LRR receptor-like serine/threonine-protein kinase ERECTA [Solanum lycopersicum]
Solyc11g010390.1	741.713	442.066	-0.709013	9.75085e-10	XP_010312897.1|1.1e-73|classical arabinogalactan protein 10-like [Solanum lycopersicum]
Solyc09g011140.2	44.31	26.33	-0.712295	1.60208e-07	XP_004246428.1|2.8e-152|tropinone reductase homolog isoform X1 [Solanum lycopersicum]
Solyc10g006310.2	62.063	36.93	-0.712485	8.01015e-09	XP_004248379.1|1.7e-62|protein FATTY ACID EXPORT 5-like [Solanum lycopersicum]
Solyc06g007440.2	67.123	39.9	-0.712861	1.66624e-08	XP_004240424.1|1.5e-255|CBL-interacting serine/threonine-protein kinase 11 [Solanum lycopersicum]
Solyc01g106390.2	9.046	5.316	-0.718402	3.74724e-05	XP_004230651.1|6.1e-309|glutamyl-tRNA reductase 1, chloroplastic-like [Solanum lycopersicum]
Solyc11g005710.1	2.273	1.316	-0.718791	0.019226	XP_010312469.1|0.0e+00|uncharacterized WD repeat-containing protein C18H10.05 [Solanum lycopersicum]
Solyc02g080440.2	14.266	8.403	-0.721968	1.90823e-07	XP_015066351.1|0.0e+00|UPF0051 protein ABCI8, chloroplastic [Solanum pennellii]
Solyc10g006440.2	4.973	2.97	-0.724254	0.00222745	XP_010327165.1|2.4e-263|TBC1 domain family member 15 isoform X2 [Solanum lycopersicum]
Solyc06g068570.2	7.78	4.596	-0.724569	0.00766374	XP_004241671.1|3.9e-185|AP2-like ethylene-responsive transcription factor At1g16060 isoform X2 [Solanum lycopersicum]
Solyc07g066360.1	207.126	122.276	-0.726007	1.47086e-06	PHU13250.1|4.6e-27|hypothetical protein BC332_20180 [Capsicum chinense]
Solyc09g092420.1	7.706	4.516	-0.728321	8.82619e-05	XP_015067255.1|2.3e-142|probable polyamine transporter At1g31830 [Solanum pennellii]
Solyc07g009020.1	685.653	404.226	-0.72942	1.19626e-11	XP_015170881.1|2.0e-52|PREDICTED: defensin D1-like [Solanum tuberosum]
Solyc07g053540.1	656.466	386.64	-0.730745	8.34013e-16	XP_004243392.1|6.6e-138|fasciclin-like arabinogalactan protein 9 [Solanum lycopersicum]
Solyc07g009040.2	1507.59	887.99	-0.731619	2.043e-17	XP_015170870.1|3.6e-52|PREDICTED: defensin D1-like isoform X1 [Solanum tuberosum]
Solyc11g007030.1	4.256	2.433	-0.733337	0.0120741	XP_015170771.1|3.0e-231|PREDICTED: uncharacterized protein LOC102603800 isoform X2 [Solanum tuberosum]
Solyc01g109390.2	158.926	93.286	-0.736043	5.4892e-14	XP_004230985.1|5.0e-53|putative lipid-transfer protein DIR1 [Solanum lycopersicum]
Solyc09g091210.2	168.343	98.233	-0.738407	1.86587e-09	XP_019071018.1|4.4e-136|dirigent protein 16-like [Solanum lycopersicum]
Solyc04g014310.1	84.876	49.406	-0.741865	1.5779e-07	XP_010319535.1|1.4e-29|protein PELPK2-like [Solanum lycopersicum]
Solyc02g082060.1	10.55	5.866	-0.745319	0.0477394	XP_004232611.1|8.3e-121|deSI-like protein At4g17486 [Solanum lycopersicum]
Solyc07g049460.2	16.743	9.653	-0.745853	1.12395e-05	NP_001233816.2|0.0e+00|laccase precursor [Solanum lycopersicum]
Solyc05g052280.2	30.113	17.27	-0.746237	0.000364852	XP_004239964.1|4.8e-181|peroxidase P7 [Solanum lycopersicum]
Solyc09g092520.2	104.976	60.843	-0.747661	6.76265e-10	NP_001296797.1|8.4e-166|xyloglucan endotransglucosylase/hydrolase precursor [Solanum lycopersicum]
Solyc05g006310.1	16.563	9.45	-0.747914	0.00145108	XP_004238719.1|1.9e-145|zinc finger protein 5 [Solanum lycopersicum]
Solyc07g052530.2	140.983	81.616	-0.748308	4.37722e-09	XP_004243459.1|8.0e-186|peroxidase 3-like [Solanum lycopersicum]
Solyc03g033970.1	18.446	10.64	-0.748564	8.25991e-08	XP_004234551.1|1.3e-173|isoflavone reductase homolog A622-like [Solanum lycopersicum]
Solyc03g090990.1	47.023	25.856	-0.749295	0.0354404	XP_004235149.1|1.4e-55|14 kDa proline-rich protein DC2.15-like [Solanum lycopersicum]
Solyc06g054540.2	50.303	28.006	-0.749542	0.0292766	XP_004241068.1|1.9e-170|E3 ubiquitin-protein ligase MIEL1 [Solanum lycopersicum]
Solyc08g008080.1	15.7	8.736	-0.749911	0.0343306	XP_004244617.1|8.7e-91|E3 ubiquitin-protein ligase RHA1B-like [Solanum lycopersicum]
Solyc12g009820.1	4.146	2.3	-0.751701	0.0313147	XP_016495919.1|1.8e-250|PREDICTED: monogalactosyldiacylglycerol synthase 2, chloroplastic-like [Nicotiana tabacum]
Solyc01g088830.2	6.273	3.54	-0.75187	0.00305503	XP_025887310.1|5.3e-256|ankyrin repeat-containing protein BDA1-like [Solanum lycopersicum]
Solyc05g010330.2	7.61	4.176	-0.752961	0.00186343	XP_004238993.1|4.1e-199|peroxidase 11 [Solanum lycopersicum]
Solyc04g007810.1	17.843	9.92	-0.757229	0.0195489	XP_006367895.1|2.2e-45|PREDICTED: periaxin-like [Solanum tuberosum]
Solyc09g065420.2	17.31	9.856	-0.757645	0.000153152	XP_004247184.1|4.2e-93|non-specific lipid-transfer protein-like protein At2g13820 [Solanum lycopersicum]
Solyc11g020670.1	296.15	170.786	-0.759924	8.48313e-13	NP_001233806.1|8.9e-219|TCP transcription factor 12 [Solanum lycopersicum]
Solyc08g006590.1	30.716	17.49	-0.762168	1.55665e-05	XP_015083349.1|1.0e-155|protein ENHANCED DISEASE RESISTANCE 2-like [Solanum pennellii]
Solyc04g081560.2	72.223	41.333	-0.766023	6.03769e-09	XP_004238367.1|1.3e-195|thaumatin-like protein 1 isoform X1 [Solanum lycopersicum]
Solyc12g088200.1	19.906	10.126	-0.767476	2.17936e-10	XP_004252730.1|3.3e-188|inositol-tetrakisphosphate 1-kinase 3 [Solanum lycopersicum]
Solyc08g083110.2	4.446	2.433	-0.767543	0.0316325	XP_015084840.1|1.4e-249|methionine gamma-lyase-like [Solanum pennellii]
Solyc11g007220.1	203.25	116.136	-0.769004	6.90993e-11	XP_004249985.1|3.1e-191|peroxidase 5-like [Solanum lycopersicum]
Solyc06g050700.2	477.113	272.283	-0.7716	3.74241e-10	XP_010322157.1|5.7e-40|polyadenylate-binding protein-interacting protein 2 isoform X2 [Solanum lycopersicum]
Solyc03g031530.2	122.31	70.133	-0.771618	1.89428e-23	XP_004234468.1|1.3e-263|sulfite exporter TauE/SafE family protein 2-like [Solanum lycopersicum]
Solyc02g032030.1	28.81	16.263	-0.771946	7.48359e-05	XP_004231597.1|6.3e-104|dirigent protein 22-like [Solanum lycopersicum]
Solyc08g059710.2	5.006	2.79	-0.77255	0.00297094	XP_004245019.1|0.0e+00|uncharacterized protein LOC101256695 [Solanum lycopersicum]
Solyc06g050530.2	17.006	9.66	-0.774088	7.31219e-08	XP_004240885.1|0.0e+00|laccase-5-like [Solanum lycopersicum]
Solyc01g100100.2	76.793	43.706	-0.774162	8.46498e-10	OIT32174.1|3.9e-45|ring-h2 finger protein atl18 [Nicotiana attenuata]
BGI_novel_G000643	8.91	4.986	-0.774257	0.00112745
Solyc02g092490.2	4.533	2.51	-0.77673	0.00375708	XP_004231914.1|5.1e-245|probable N-acetyltransferase HLS1 [Solanum lycopersicum]
Solyc07g009070.2	467.47	266.333	-0.777513	2.02985e-15	XP_015081702.1|2.7e-50|defensin-like protein 19 [Solanum pennellii]
Solyc04g014290.1	107.44	60.693	-0.778491	2.84419e-06	XP_010319537.1|1.9e-58|protein PELPK1-like [Solanum lycopersicum]
Solyc05g047580.2	6.89	3.813	-0.779624	9.08114e-06	XP_016468708.1|0.0e+00|PREDICTED: cycloartenol synthase-like [Nicotiana tabacum]
Solyc07g052540.2	104.856	57.24	-0.782137	0.0103567	XP_004243458.1|6.2e-186|peroxidase 3-like [Solanum lycopersicum]
Solyc10g079600.1	88.786	50.36	-0.782705	1.06018e-11	XP_004249238.1|2.8e-122|two-component response regulator ARR9 [Solanum lycopersicum]
Solyc02g070080.2	9.856	5.556	-0.785374	0.000717347	XP_004233151.1|6.8e-206|hyoscyamine 6-dioxygenase-like [Solanum lycopersicum]
Solyc10g037880.1	56.05	31.39	-0.785675	5.67202e-06	XP_004248538.1|1.1e-91|mavicyanin-like [Solanum lycopersicum]
Solyc09g092470.2	19.443	10.92	-0.786971	1.95635e-07	NP_001318113.1|0.0e+00|terpene synthase [Solanum lycopersicum]
Solyc09g007020.1	30.033	16.606	-0.787194	0.000936196	NP_001307969.1|3.8e-94|pathogenesis-related protein precursor [Solanum lycopersicum]
Solyc08g079920.1	117.98	66.77	-0.787364	9.60561e-18	NP_001308000.1|0.0e+00|subtilisin-like protease precursor [Solanum lycopersicum]
Solyc06g075630.2	235.12	132.386	-0.78902	4.10902e-11	XP_004241252.1|5.9e-182|dirigent protein 25 isoform X2 [Solanum lycopersicum]
Solyc01g008650.2	65.29	36.586	-0.792999	3.32477e-08	XP_004228510.1|3.8e-293|premnaspirodiene oxygenase [Solanum lycopersicum]
Solyc01g108490.2	4.783	2.623	-0.793226	0.00193931	XP_004230807.1|4.4e-305|serine carboxypeptidase-like 26 [Solanum lycopersicum]
Solyc08g078030.2	4.173	2.243	-0.797132	0.0136084	XP_010325516.1|5.7e-220|spermidine hydroxycinnamoyl transferase-like [Solanum lycopersicum]
Solyc11g063520.1	18.733	9.89	-0.798039	0.0449285	XP_019251549.1|1.4e-56|PREDICTED: uncharacterized protein LOC109230515 [Nicotiana attenuata]
Solyc01g087400.2	3.12	1.593	-0.799034	0.0197723	XP_015062920.1|1.2e-259|histone-lysine N-methyltransferase 2D-like isoform X2 [Solanum pennellii]
Solyc02g094180.2	66.376	37.213	-0.799051	3.48791e-13	XP_010315910.1|3.3e-185|peroxidase 51 [Solanum lycopersicum]
Solyc02g069730.2	17.97	9.846	-0.802436	0.000496715	XP_004233179.1|2.1e-106|CASP-like protein 1B2 [Solanum lycopersicum]
Solyc09g011090.1	7.52	4.116	-0.804177	0.000244303	XP_004246866.3|1.4e-291|uncharacterized protein LOC101253314 [Solanum lycopersicum]
Solyc01g109120.2	6.543	3.593	-0.804567	0.000107887	XP_004230841.1|1.4e-272|protein JINGUBANG [Solanum lycopersicum]
Solyc05g006390.1	41.466	21.696	-0.804679	0.0423066	XP_009784881.1|1.1e-31|PREDICTED: uncharacterized protein LOC104233217 [Nicotiana sylvestris]
Solyc03g080070.2	3.42	1.81	-0.804895	0.0257015	XP_010318066.1|2.3e-221|WAT1-related protein At5g64700-like [Solanum lycopersicum]
Solyc11g072560.1	9.763	5.266	-0.806448	0.00343841	XP_015056739.1|2.5e-280|protein NRT1/ PTR FAMILY 2.7-like [Solanum pennellii]
Solyc04g014320.1	147.58	83.51	-0.809274	1.03878e-13	XP_015072926.1|4.0e-55|protein PELPK2-like [Solanum pennellii]
Solyc01g108680.2	140.35	78.166	-0.810714	1.56287e-19	XP_004230823.1|8.2e-207|polyneuridine-aldehyde esterase [Solanum lycopersicum]
Solyc06g074710.1	48.15	26.713	-0.811645	5.58144e-13	XP_004241296.1|1.6e-262|agmatine coumaroyltransferase-2 [Solanum lycopersicum]
Solyc02g065190.2	18.406	10.066	-0.813537	3.74724e-05	XP_004233427.1|5.2e-287|geraniol 8-hydroxylase [Solanum lycopersicum]
Solyc11g062240.1	8.096	4.43	-0.81485	4.99614e-05	XP_010313216.1|0.0e+00|zinc finger CCCH domain-containing protein 19 isoform X1 [Solanum lycopersicum]
Solyc05g005490.2	519.853	287.266	-0.818452	1.03144e-14	NP_001296993.1|4.0e-151|carbonic anh isoform 1 [Solanum lycopersicum]
BGI_novel_G000325	54.866	30.24	-0.818815	1.34856e-10
Solyc01g109150.2	39.353	21.76	-0.81982	1.42498e-17	NP_001234502.2|1.2e-289|cytochrome P450 CYP74C4 [Solanum lycopersicum]
Solyc08g079250.2	138.993	71.776	-0.821823	2.04679e-12	XP_004245725.1|8.3e-80|lipid transfer-like protein VAS isoform X3 [Solanum lycopersicum]
Solyc09g075870.1	111.3	61.536	-0.823412	3.73554e-29	XP_004247367.1|0.0e+00|probable linoleate 9S-lipoxygenase 5 [Solanum lycopersicum]
Solyc11g067310.1	1.013	0.523	-0.82474	0.0333367	XP_025883847.1|0.0e+00|LOW QUALITY PROTEIN: ABC transporter B family member 5-like [Solanum lycopersicum]
Solyc02g090920.2	3.646	1.91	-0.82677	0.0130082	XP_015065232.1|2.0e-231|uncharacterized protein LOC107010460 [Solanum pennellii]
Solyc12g008840.1	63.73	34.943	-0.827672	4.51209e-12	XP_009762312.1|0.0e+00|PREDICTED: beta-galactosidase-like [Nicotiana sylvestris]
Solyc06g005620.2	78.563	43.06	-0.828726	1.30955e-12	NP_001309762.1|1.7e-191|zinc transporter precursor [Solanum lycopersicum]
Solyc07g009050.2	1508.24	830.196	-0.829312	1.43458e-23	XP_015081884.1|3.7e-49|defensin D1-like [Solanum pennellii]
Solyc00g282510.1	4.07	2.136	-0.833109	0.00655021	PHU06525.1|0.0e+00|Phenylalanine ammonia-lyase [Capsicum chinense]
Solyc01g097720.1	231.743	122.746	-0.840449	0.00054839	XP_025884746.1|4.4e-231|extensin-3-like [Solanum lycopersicum]
Solyc12g087790.1	94.4	51.023	-0.840903	1.33522e-08	XP_004252525.1|9.8e-12|classical arabinogalactan protein 5 [Solanum lycopersicum]
Solyc11g011110.1	5	2.56	-0.841216	0.0243796	XP_004250176.1|7.7e-215|GDSL esterase/lipase At5g37690 [Solanum lycopersicum]
Solyc04g058160.1	21.25	11.36	-0.841711	2.91045e-05	XP_004237356.1|4.2e-85|probable calcium-binding protein CML44 [Solanum lycopersicum]
Solyc01g087980.2	31.42	16.803	-0.842822	1.62923e-05	PHT59721.1|4.8e-114|hypothetical protein CQW23_02084 [Capsicum baccatum]
Solyc03g080030.2	78.46	42.223	-0.845244	4.65465e-08	XP_004235040.1|3.0e-50|major latex allergen Hev b 5-like [Solanum lycopersicum]
Solyc01g067300.2	70.976	38.35	-0.845986	1.22169e-09	XP_004229219.1|1.5e-104|CASP-like protein 1 [Solanum lycopersicum]
Solyc06g076800.2	12.443	6.686	-0.847312	9.00213e-08	PHT46706.1|2.0e-294|Cytochrome 86A7 [Capsicum baccatum]
Solyc04g081860.2	58.09	31.01	-0.854043	7.327e-08	XP_004238381.1|3.7e-178|peroxidase 64-like [Solanum lycopersicum]
Solyc01g090120.2	650.09	350.746	-0.854431	2.86561e-19	XP_004229737.1|1.3e-105|uclacyanin-3 [Solanum lycopersicum]
Solyc05g056080.2	6.386	3.39	-0.859049	3.58083e-05	XP_015076137.1|2.8e-68|uncharacterized protein LOC107020332 [Solanum pennellii]
Solyc03g111880.2	22.816	12.166	-0.859237	7.75458e-09	XP_025885829.1|2.8e-304|cytochrome P450 71A22-like [Solanum lycopersicum]
Solyc06g084070.2	8.02	4.05	-0.861453	0.0157734	NP_001266042.1|6.3e-87|auxin-responsive protein IAA2 [Solanum lycopersicum]
Solyc06g072400.1	52.153	28.446	-0.863441	1.02438e-24	XP_019069743.1|9.8e-118|type IV inositol polyphosphate 5-phosphatase 9-like isoform X2 [Solanum lycopersicum]
Solyc02g062550.2	2.88	1.46	-0.8635	0.00926787	XP_004233533.1|3.8e-283|protein HYPER-SENSITIVITY-RELATED 4 [Solanum lycopersicum]
Solyc06g082560.1	1.883	0.946	-0.866115	0.0157734	XP_006345133.1|0.0e+00|PREDICTED: chaperone protein ClpB1 [Solanum tuberosum]
Solyc04g014520.1	7.813	3.92	-0.866423	0.0150468	XP_004237134.1|1.3e-172|transmembrane protein 45B-like [Solanum lycopersicum]
Solyc09g092430.2	214.126	106.323	-0.867659	0.0186344	XP_004247891.1|2.7e-299|selenium-binding protein 2 [Solanum lycopersicum]
Solyc01g060260.2	5.186	2.63	-0.867934	0.00459088	XP_004228997.1|5.8e-112|uncharacterized protein LOC101258403 isoform X2 [Solanum lycopersicum]
Solyc04g007500.1	31.03	16.05	-0.868653	0.000875886	XP_015072864.1|6.0e-87|E3 ubiquitin-protein ligase RHA2A [Solanum pennellii]
Solyc03g116590.2	19.073	10.016	-0.872284	4.89665e-06	XP_004236028.1|4.2e-110|embryo-specific protein ATS3B [Solanum lycopersicum]
Solyc02g071950.1	538.076	287.56	-0.873518	8.52218e-16	OIT36252.1|1.0e-20|hypothetical protein A4A49_04389 [Nicotiana attenuata]
Solyc02g090210.2	12.913	6.793	-0.875747	6.60486e-08	XP_015065183.1|2.2e-215|GDSL esterase/lipase At2g23540 [Solanum pennellii]
Solyc10g009240.2	4.993	2.583	-0.876206	0.000208461	XP_009606335.1|3.7e-275|PREDICTED: 3-ketoacyl-CoA synthase 1 [Nicotiana tomentosiformis]
Solyc01g097550.2	24.633	12.973	-0.878445	1.09123e-09	XP_004230108.1|4.2e-174|annexin D4-like [Solanum lycopersicum]
Solyc02g080060.1	7.47	3.503	-0.879075	5.45777e-06	XP_015063951.1|1.5e-101|putative receptor-like protein kinase At4g00960 [Solanum pennellii]
Solyc08g061010.2	9.58	4.816	-0.881207	0.00928914	XP_004245323.1|7.3e-147|protein NRT1/ PTR FAMILY 6.2-like [Solanum lycopersicum]
Solyc08g008050.2	685.426	361.613	-0.881476	5.4892e-14	NP_001289835.2|1.2e-164|probable aquaporin PIP-type pTOM75 [Solanum lycopersicum]
Solyc05g005280.2	4.396	2.173	-0.88446	0.0149217	XP_004238657.1|3.4e-181|probable inactive poly [ADP-ribose] polymerase SRO2 [Solanum lycopersicum]
Solyc09g011110.1	9.023	4.443	-0.884572	0.0192149	XP_015087588.1|1.4e-97|probable transcriptional regulator RABBIT EARS [Solanum pennellii]
Solyc01g100460.2	15.446	7.926	-0.885071	0.000289225	NP_001234505.1|2.3e-69|anaerobic basic leucine zipper protein [Solanum lycopersicum]
Solyc08g005960.1	73.88	37.62	-0.895388	4.77834e-05	XP_004244453.1|1.3e-74|14 kDa proline-rich protein DC2.15-like [Solanum lycopersicum]
Solyc02g093660.1	73.03	38.13	-0.896572	3.10409e-14	XP_010315947.1|8.5e-225|uncharacterized protein LOC104645667 [Solanum lycopersicum]
Solyc10g009310.2	26.423	13.773	-0.901062	1.18237e-15	XP_004248458.1|1.2e-309|cytochrome P450 78A6-like [Solanum lycopersicum]
Solyc01g104820.2	163.863	79.1	-0.90107	0.0180068	XP_004230638.1|1.2e-115|vacuolar iron transporter homolog 4-like [Solanum lycopersicum]
Solyc11g013810.1	249.56	130.64	-0.901223	6.255e-34	NP_001315427.1|0.0e+00|nitrate reductase [NADH] [Solanum lycopersicum]
Solyc06g074390.2	3.776	1.883	-0.901813	0.00181892	XP_004241314.1|1.4e-282|fatty acyl-CoA reductase 3 [Solanum lycopersicum]
Solyc02g087090.2	87.21	45.476	-0.907332	7.12082e-34	NP_001234414.1|0.0e+00|alpha-DOX2 [Solanum lycopersicum]
Solyc07g009080.2	1587.1	825.446	-0.908308	1.22018e-24	XP_015081703.1|3.8e-52|defensin D1-like [Solanum pennellii]
Solyc07g009060.2	1034.98	534.973	-0.909796	2.69065e-14	XP_004242838.1|4.6e-52|defensin D1-like [Solanum lycopersicum]
Solyc02g092600.2	7.153	3.546	-0.91062	0.00121625	XP_015168353.1|9.4e-109|PREDICTED: LOW QUALITY PROTEIN: BTB/POZ domain-containing protein At5g67385 [Solanum tuberosum]
Solyc12g013700.1	269.03	130.993	-0.912197	0.00830204	XP_004251851.1|7.3e-148|stem-specific protein TSJT1 [Solanum lycopersicum]
Solyc01g088160.2	2.393	1.146	-0.912412	0.0193946	NP_001275006.1|4.4e-303|cytokinin oxidase/dehydrogenase [Solanum tuberosum]
Solyc09g092260.2	6.08	2.863	-0.914554	0.031073	NP_001316656.1|4.0e-98|chaperone protein dnaJ 20 [Solanum lycopersicum]
Solyc04g082860.1	2.81	1.33	-0.921326	0.0176507	XP_004238636.1|3.2e-274|UDP-glycosyltransferase 74G1-like [Solanum lycopersicum]
Solyc01g095440.2	3.66	1.72	-0.924615	0.0202699	XP_010326792.1|1.7e-174|uncharacterized protein LOC104649398 [Solanum lycopersicum]
Solyc09g065440.2	18.463	9.326	-0.925816	3.36554e-07	XP_004247183.1|2.6e-144|leucine-rich repeat extensin-like protein 5 [Solanum lycopersicum]
Solyc12g044710.1	32.196	16.333	-0.928964	4.59379e-10	XP_004252367.1|1.4e-168|protein PELPK1-like [Solanum lycopersicum]
Solyc01g097710.1	26.453	13.18	-0.936493	1.88175e-06	XP_019066662.1|2.9e-230|extensin-2-like [Solanum lycopersicum]
Solyc11g012360.1	37.923	17.083	-0.937173	0.0459049	NP_001266027.1|0.0e+00|tonoplast dicarboxylate transporter-like [Solanum lycopersicum]
Solyc10g086570.2	90.976	42.7	-0.937368	0.0149361	NP_001234311.1|3.4e-63|uncharacterized protein LOC778362 [Solanum lycopersicum]
Solyc02g079010.2	9.95	4.903	-0.938465	8.93138e-05	XP_006347121.1|5.2e-142|PREDICTED: uncharacterized protein LOC102589989 [Solanum tuberosum]
Solyc07g007240.2	191.286	96.526	-0.939434	3.13061e-09	XP_015081685.1|2.1e-41|metallocarboxypeptidase inhibitor-like [Solanum pennellii]
Solyc01g104110.2	117.96	59.613	-0.945247	2.62742e-19	XP_019067358.1|2.7e-201|12S seed storage protein CRD [Solanum lycopersicum]
Solyc08g080310.1	32.336	16.1	-0.945914	1.18251e-14	XP_015084726.1|4.4e-282|protein DETOXIFICATION 49-like [Solanum pennellii]
Solyc03g096850.2	2.533	1.116	-0.949983	0.0491948	XP_004235309.1|2.0e-154|protein MET1, chloroplastic [Solanum lycopersicum]
Solyc02g084980.2	8.86	4.243	-0.955965	0.000877516	NP_001234668.2|5.6e-202|galactinol synthase 2 [Solanum lycopersicum]
Solyc03g096420.1	1875.36	914.993	-0.957121	4.54186e-05	OIT38151.1|1.9e-08|hypothetical protein A4A49_02974 [Nicotiana attenuata]
Solyc01g104740.2	18.376	8.99	-0.966693	3.22123e-07	NP_001234468.2|3.6e-74|ethylene-responsive transcriptional coactivator [Solanum lycopersicum]
Solyc07g022830.2	85.366	42.616	-0.967189	3.26536e-24	XP_004243116.1|1.2e-275|SPX and EXS domain-containing protein 1 isoform X1 [Solanum lycopersicum]
Solyc07g009100.2	846.073	422.943	-0.968518	2.21833e-40	XP_004242842.1|9.1e-52|defensin D1-like [Solanum lycopersicum]
Solyc07g044970.1	10.856	4.733	-0.970222	0.0425429	XP_016580392.1|7.8e-95|PREDICTED: uncharacterized protein LOC107878034 isoform X2 [Capsicum annuum]
Solyc01g109140.2	35.456	17.54	-0.970636	1.06485e-14	NP_001234527.1|4.6e-280|9-divinyl ether synthase [Solanum lycopersicum]
Solyc09g098160.2	23.27	11.463	-0.970971	5.71759e-11	NP_001234292.1|2.1e-169|pirin-like protein [Solanum lycopersicum]
Solyc01g106510.2	14.896	7.29	-0.976314	1.22169e-09	XP_004230661.1|2.6e-234|uncharacterized protein LOC101255341 [Solanum lycopersicum]
Solyc08g005620.2	27.543	13.09	-0.977411	0.000223343	XP_006361222.1|2.7e-47|PREDICTED: peamaclein-like [Solanum tuberosum]
Solyc03g082620.2	7.46	3.623	-0.977654	1.81954e-07	XP_015165603.1|0.0e+00|PREDICTED: metal-nicotianamine transporter YSL3-like [Solanum tuberosum]
Solyc11g040140.1	16.79	8.036	-0.98941	1.83414e-06	XP_004250701.1|7.0e-182|xyloglucan endotransglucosylase/hydrolase protein A-like [Solanum lycopersicum]
Solyc06g082440.1	50.133	24.486	-0.991663	1.62835e-17	NP_001265893.1|5.4e-241|CBL-interacting protein kinase 11 [Solanum lycopersicum]
Log2<=-1
Solyc12g044330.1	2137.54	1043.41	-1.00149	7.27643e-36	XP_015061505.1|7.4e-137|aquaporin TIP2-1-like [Solanum pennellii]
Solyc06g050980.2	66.113	31.873	-1.00783	1.03451e-16	XP_010322166.1|1.2e-138|ferritin-1, chloroplastic [Solanum lycopersicum]
Solyc08g007480.1	83.16	40.053	-1.00981	9.96723e-15	XP_004244577.1|1.4e-118|uncharacterized protein LOC101267255 [Solanum lycopersicum]
Solyc08g006470.2	7.4	3.763	-1.01529	1.23917e-05	XP_004244493.1|1.8e-185|cytoplasmic 60S subunit biogenesis factor REI1 homolog 1 [Solanum lycopersicum]
Solyc02g070580.1	34.4	16.263	-1.02867	6.52711e-20	NP_001234514.1|4.9e-297|cytochrome P450 710A11 [Solanum lycopersicum]
Solyc04g011490.2	68.76	32.583	-1.03584	4.33464e-19	XP_004236749.1|8.5e-88|CASP-like protein PIMP1 [Solanum lycopersicum]
Solyc08g008610.2	4.193	1.886	-1.04032	0.000145173	XP_004244657.1|2.9e-274|probable lysophospholipase BODYGUARD 3 [Solanum lycopersicum]
Solyc04g078690.2	43.65	20.586	-1.04232	1.59932e-19	XP_025886303.1|4.7e-177|probable serine/threonine-protein kinase At1g01540 [Solanum lycopersicum]
Solyc04g074890.2	13.87	6.376	-1.04416	4.69547e-07	XP_019069183.1|9.5e-177|leucine-rich repeat extensin-like protein 5 [Solanum lycopersicum]
Solyc10g083880.1	501	236.56	-1.04517	1.59801e-26	XP_004249473.1|1.5e-137|aquaporin TIP1-1 [Solanum lycopersicum]
Solyc03g013440.2	2.686	1.123	-1.05151	0.0110886	XP_010317524.1|1.4e-195|amino acid transporter AVT1J-like isoform X4 [Solanum lycopersicum]
Solyc08g061970.2	33.446	15.663	-1.05166	9.65176e-20	NP_001234027.1|8.2e-205|spe4 protein [Solanum lycopersicum]
Solyc02g080790.2	7.206	3.203	-1.0618	5.34407e-05	XP_004232699.1|7.7e-220|deoxyhypusine synthase-like [Solanum lycopersicum]
Solyc05g054790.1	137.793	62.38	-1.07287	7.28758e-09	XP_004239767.1|1.9e-52|dirigent protein 24 [Solanum lycopersicum]
Solyc04g081140.1	3.403	1.446	-1.07825	0.0011707	XP_015073092.1|0.0e+00|aldehyde oxidase GLOX1-like [Solanum pennellii]
Solyc10g008160.2	2.786	1.156	-1.08092	0.0240716	NP_001266252.1|1.6e-110|transcription factor GLK2 [Solanum lycopersicum]
Solyc05g009640.2	3.066	1.15	-1.08531	0.0143448	XP_004238949.2|9.5e-126|transcription factor bHLH18 [Solanum lycopersicum]
Solyc02g079240.1	54.093	23.23	-1.091	0.000562477	PHT56108.1|4.5e-19|hypothetical protein CQW23_04594 [Capsicum baccatum]
Solyc02g077200.2	11.403	5.073	-1.09162	2.25692e-07	XP_019067842.1|4.1e-08|uncharacterized protein At4g18490 isoform X3 [Solanum lycopersicum]
Solyc06g065970.1	22.08	9.193	-1.09363	0.00117519	XP_004241782.1|5.4e-67|14 kDa proline-rich protein DC2.15 [Solanum lycopersicum]
Solyc05g052660.1	14.416	5.81	-1.09654	0.00626821	XP_015075212.1|1.2e-62|BAHD acyltransferase DCR-like [Solanum pennellii]
Solyc08g079930.1	540.226	245.58	-1.09969	1.69815e-32	XP_019070611.1|0.0e+00|subtilisin-like protease SBT1.7 [Solanum lycopersicum]
Solyc02g090630.2	44.88	20.253	-1.10248	9.76148e-22	XP_019068028.1|1.1e-226|patatin-like protein 2 [Solanum lycopersicum]
Solyc05g052670.1	8.123	3.556	-1.10384	1.37459e-06	XP_004239936.1|4.2e-271|BAHD acyltransferase DCR [Solanum lycopersicum]
Solyc02g072210.1	9.153	3.656	-1.11349	0.00419107	XP_010317344.1|1.2e-125|uncharacterized protein LOC104646047 [Solanum lycopersicum]
Solyc04g079910.2	24.29	10.553	-1.11541	1.81466e-07	XP_004238222.1|9.0e-188|calcium uniporter protein 4, mitochondrial [Solanum lycopersicum]
Solyc10g084880.2	4.063	1.636	-1.11661	0.0027773	NP_001234706.2|4.1e-268|uncharacterized protein LOC100134881 [Solanum lycopersicum]
Solyc05g054780.1	286.52	127.693	-1.11987	2.21293e-21	XP_004239767.1|1.5e-125|dirigent protein 24 [Solanum lycopersicum]
Solyc08g079200.1	17.126	6.81	-1.12524	0.00240705	XP_004245729.1|1.8e-73|14 kDa proline-rich protein DC2.15-like [Solanum lycopersicum]
Solyc02g071430.2	3.666	1.49	-1.1266	0.00101386	XP_015063607.1|6.1e-201|protein SRG1-like [Solanum pennellii]
Solyc01g099870.1	10.296	4.193	-1.12719	6.16221e-05	XP_025888560.1|2.7e-99|bidirectional sugar transporter SWEET16-like [Solanum lycopersicum]
Solyc01g111900.2	11.52	4.87	-1.13216	7.60545e-06	XP_004231071.1|3.3e-206|acetylserotonin O-methyltransferase-like [Solanum lycopersicum]
Solyc03g121200.2	116.316	50	-1.13655	3.26211e-07	XP_002515929.1|5.3e-07|uncharacterized protein LOC8281613 [Ricinus communis]
Solyc04g015700.1	33.54	13.343	-1.14099	0.00239912	PHU17443.1|3.8e-40|hypothetical protein BC332_13138 [Capsicum chinense]
Solyc11g007520.1	9.846	3.826	-1.15087	0.00248232	XP_015057380.1|6.3e-78|uncharacterized protein LOC107003558 [Solanum pennellii]
Solyc05g052680.1	16.996	7.263	-1.1676	4.23606e-13	XP_004239935.1|3.9e-269|BAHD acyltransferase DCR [Solanum lycopersicum]
Solyc07g040680.2	1.27	0.406	-1.16866	0.0325476	XP_004243750.1|6.2e-209|heat stress transcription factor A-2-like [Solanum lycopersicum]
Solyc05g041200.2	13.756	4.44	-1.17427	0.0293186	XP_004240171.1|2.4e-255|4-hydroxyphenylpyruvate dioxygenase-like [Solanum lycopersicum]
Solyc03g082770.1	24.646	10.346	-1.18118	1.42179e-11	XP_015068160.1|7.2e-193|extensin-3-like [Solanum pennellii]
Solyc02g068040.2	6.753	2.683	-1.18367	9.7093e-05
Solyc02g071070.2	48.166	20.48	-1.19807	3.61757e-52	XP_004233089.1|0.0e+00|cation/H(+) antiporter 18-like [Solanum lycopersicum]
Solyc01g104810.2	89.31	30.656	-1.21176	0.00762091	XP_004230629.1|8.1e-114|vacuolar iron transporter homolog 4 [Solanum lycopersicum]
BGI_novel_G000138	26.793	11.14	-1.21846	1.38095e-24
Solyc12g089190.1	9.59	3.44	-1.21907	0.00270772	XP_015060852.1|6.9e-45|protein RADIALIS-like 3 [Solanum pennellii]
Solyc01g097690.2	237.366	92.45	-1.2196	1.32162e-05	XP_015164369.1|1.7e-189|PREDICTED: extensin-2-like [Solanum tuberosum]
Solyc03g082520.1	7.426	2.303	-1.23065	0.0159507	PHU23543.1|1.5e-42|hypothetical protein BC332_08650 [Capsicum chinense]
Solyc02g082450.2	2.56	0.903	-1.23171	0.00646242	XP_004232583.1|3.3e-230|protein PIN-LIKES 7-like [Solanum lycopersicum]
Solyc07g032170.2	9.186	3.42	-1.23552	0.000232827	XP_004243145.1|5.4e-128|LOW QUALITY PROTEIN: probable 1-acylglycerol-3-phosphate O-acyltransferase [Solanum lycopersicum]
Solyc07g056640.1	17.09	3.823	-1.24613	0.0406477
Solyc00g048510.2	2.643	0.666	-1.24698	0.0333059	XP_004253374.1|7.8e-94|protein PHLOEM PROTEIN 2-LIKE A9 [Solanum lycopersicum]
Solyc08g005250.2	1.426	0	-1.24796	0.0282334	XP_019070940.1|8.8e-53|lysine-specific demethylase JMJ706-like isoform X2 [Solanum lycopersicum]
Solyc10g076370.1	0.39	0	-1.25743	0.0287059	XP_010327719.1|2.3e-236|dehydration-responsive element-binding protein 2A [Solanum lycopersicum]
Solyc03g005880.2	6.41	2.333	-1.25928	0.000178259	XP_004234244.1|2.2e-130|bidirectional sugar transporter SWEET2a-like [Solanum lycopersicum]
Solyc07g008980.2	935.436	377.876	-1.2678	5.52862e-42	XP_019256581.1|7.9e-33|PREDICTED: defensin-like protein 19 [Nicotiana attenuata]
Solyc01g106140.1	3.38	1.2	-1.27347	0.000355506	XP_004231368.1|1.2e-179|uncharacterized protein LOC101247870 [Solanum lycopersicum]
Solyc01g108740.2	87.676	34.623	-1.28107	1.26341e-19	XP_004231412.1|3.7e-163|salicylic acid-binding protein 2-like [Solanum lycopersicum]
Solyc05g043360.1	20.5	8.08	-1.28609	1.18435e-20	XP_004240153.1|0.0e+00|laccase-7-like [Solanum lycopersicum]
Solyc12g049140.1	2.45	0.68	-1.29545	0.0137142	XP_010314317.1|2.0e-153|adhesive plaque matrix protein-like [Solanum lycopersicum]
Solyc01g105650.2	2.04	0.573	-1.30673	0.0110703	XP_004230628.1|7.3e-210|protein DMR6-LIKE OXYGENASE 2-like [Solanum lycopersicum]
Solyc12g017700.1	0.296	0.036	-1.3401	0.0267986	XP_025884502.1|0.0e+00|pre-mRNA-splicing factor ATP-dependent RNA helicase DEAH1 isoform X2 [Solanum lycopersicum]
Solyc06g072390.2	32.41	12.146	-1.3416	5.92304e-14	XP_010322511.1|9.8e-53|type IV inositol polyphosphate 5-phosphatase 9-like isoform X3 [Solanum lycopersicum]
Solyc03g019820.2	1.69	0.413	-1.34413	0.0138787	XP_006351524.1|1.1e-144|PREDICTED: probable aquaporin TIP3-2 [Solanum tuberosum]
Solyc07g044720.1	0.896	0.19	-1.35038	0.0187746	XP_025887805.1|2.3e-223|3-hydroxyisobutyryl-CoA hydrolase-like protein 5 [Solanum lycopersicum]
Solyc06g066560.1	3.153	0.94	-1.35512	0.00234769	BAO18637.1|8.7e-139|tonoplast intrinsic protein 2;5, partial [Solanum lycopersicum]
Solyc07g021630.2	3.03	0.883	-1.35578	0.00331829	XP_010323427.1|2.7e-221|branched-chain-amino-acid aminotransferase 2, chloroplastic-like [Solanum lycopersicum]
Solyc01g079550.2	32.84	12.18	-1.36601	9.49622e-19	XP_004229400.1|3.5e-108|uncharacterized protein LOC101245093 [Solanum lycopersicum]
Solyc12g011030.1	31.876	11.686	-1.36811	2.4356e-15	NP_001296988.1|4.5e-143|xyloglucan endotransglucosylase-hydrolase 9 precursor [Solanum lycopersicum]
Solyc01g080010.2	61.34	22.873	-1.37637	2.48324e-36	NP_001234249.2|1.4e-251|xyloglucan-specific fungal endoglucanase inhibitor protein precursor [Solanum lycopersicum]
Solyc04g028560.2	2.716	0.906	-1.39604	8.46012e-06	XP_010319604.1|0.0e+00|probable lysine-specific demethylase ELF6 [Solanum lycopersicum]
Solyc01g109720.2	13.28	4.746	-1.39839	2.22683e-14	XP_004230956.1|8.3e-168|monoacylglycerol lipase abhd6-A [Solanum lycopersicum]
Solyc04g078460.2	19.093	6.57	-1.44678	5.38048e-14	NP_001333113.1|1.6e-184|probable isoaspartyl peptidase/L-asparaginase 2 [Solanum lycopersicum]
Solyc12g008420.1	1.523	0.123	-1.44752	0.0126105	XP_010313737.1|1.3e-139|probable RNA-dependent RNA polymerase 5 [Solanum lycopersicum]
Solyc12g096620.1	50.213	17.033	-1.4843	2.40801e-20	XP_010314861.1|1.7e-225|acetylajmalan esterase-like [Solanum lycopersicum]
Solyc01g106070.1	1.503	0.316	-1.49931	0.00350905	XP_016582319.1|5.1e-43|PREDICTED: receptor expression-enhancing protein 4-like [Capsicum annuum]
Solyc08g074870.1	0.936	0.13	-1.53463	0.00576258	XP_010325699.2|3.1e-241|uncharacterized protein LOC101250537 [Solanum lycopersicum]
Solyc01g067870.2	108.87	36.096	-1.54395	3.48593e-48	XP_006357005.2|1.1e-191|PREDICTED: peroxidase 24-like [Solanum tuberosum]
Solyc06g048410.2	77.65	25.773	-1.54416	4.85964e-49	NP_001233789.2|1.7e-144|iron superoxide dismutase isoform 2 [Solanum lycopersicum]
Solyc01g106130.1	3.033	0.683	-1.62932	0.000156354	XP_004231368.1|1.8e-227|uncharacterized protein LOC101247870 [Solanum lycopersicum]
BGI_novel_G000546	0.913	0.086	-1.63403	0.00302299
Solyc06g068960.1	12.87	3.433	-1.63984	4.69547e-07	XP_004241666.2|5.3e-85|calcium-binding allergen Ole e 8 [Solanum lycopersicum]
Solyc05g010460.2	1.52	0.256	-1.70154	0.000503573	XP_004239000.1|1.4e-238|uncharacterized protein LOC101251181 [Solanum lycopersicum]
Solyc06g035490.2	5.326	1.323	-1.71552	1.98479e-07	NP_001333234.1|1.4e-149|basic helix-loop-helix (bHLH) DNA-binding superfamily protein [Solanum lycopersicum]
Solyc06g060620.2	56.103	15.633	-1.79025	3.79365e-63	XP_004242006.1|0.0e+00|protein NRT1/ PTR FAMILY 6.3 [Solanum lycopersicum]
Solyc06g059880.2	21.4	5.766	-1.79025	3.54026e-24	PHU14480.1|0.0e+00|Acetolactate synthase 1, chloroplastic [Capsicum chinense]
Solyc10g018320.1	4.266	0.783	-1.79181	4.63977e-05	XP_010327317.1|2.8e-113|21 kDa protein-like [Solanum lycopersicum]
Solyc03g025720.2	16.113	4.266	-1.79753	8.0659e-20	XP_004234395.1|1.1e-299|oxalate--CoA ligase [Solanum lycopersicum]
Solyc12g098260.1	13.55	2.03	-1.83494	0.00010468	XP_010314853.1|1.3e-37|acanthoscurrin-1-like [Solanum lycopersicum]
BGI_novel_G000417	5.54	1.07	-1.88733	8.70344e-07
Solyc07g044710.1	3.306	0.63	-1.89559	1.33837e-06	XP_004243625.1|7.6e-229|3-hydroxyisobutyryl-CoA hydrolase-like protein 5 [Solanum lycopersicum]
Solyc10g075160.1	10.22	1.926	-1.89699	1.43488e-06	XP_004249046.2|6.5e-77|ferredoxin [Solanum lycopersicum]
Solyc09g082280.2	4.473	0.683	-1.94683	7.60545e-06	XP_004247576.1|6.7e-91|non-specific lipid-transfer protein-like protein At2g13820 isoform X1 [Solanum lycopersicum]
Solyc12g009650.1	49.81	9.356	-2.08106	2.14512e-11	NP_001307023.1|5.4e-154|proline-rich protein precursor [Solanum lycopersicum]
Solyc04g071580.2	48.386	10.35	-2.09127	1.4836e-25	NP_001307920.1|3.5e-64|abscisic stress-ripening protein 2 [Solanum lycopersicum]
Solyc02g089760.2	1.783	0	-2.10198	3.43619e-05	XP_004232101.1|1.9e-87|proline-rich receptor-like protein kinase PERK8 [Solanum lycopersicum]
Solyc07g009310.2	56.06	11.573	-2.14676	2.383e-31	PHU09477.1|1.7e-29|hypothetical protein BC332_21337 [Capsicum chinense]
Solyc12g099930.1	2.663	0.306	-2.18049	5.47863e-07	NP_001265946.1|7.5e-232|Hop-interacting protein THI032 [Solanum lycopersicum]
BGI_novel_G000073	2.886	0.543	-2.21588	8.11773e-21
Solyc05g009580.2	15.923	2.83	-2.37048	1.1779e-44	XP_019069442.2|0.0e+00|aluminum-activated malate transporter 9-like [Solanum lycopersicum]
Solyc04g049390.2	2.156	0	-2.75402	6.82828e-09	XP_004237543.1|2.2e-162|uncharacterized protein LOC101258061 [Solanum lycopersicum]
BGI_novel_G000195	3.64	0.1	-2.83434	2.89099e-10
